# Supplementary material for: Latent Autoimmune Diabetes in Adults in the United Arab Emirates: Clinical Features and Factors Related to Insulin-Requirement
Source: PLoS One. 2015 Aug 7;10(8):e0131837. doi: 10.1371/journal.pone.0131837 (PMC4529198; doi:10.1371/journal.pone.0131837)
Supplement: S1 File — (XLSX) [file pone.0131837.s001.xlsx]

## Sheet: Type 2
	Age at diagnosis	Gender	Months after diagnosis insulin started	Latest BMI	HbA1c	Total Cholesterol	GAD	IA2	Waist	BP Systolic	BP Diastolic	GAD positive?	IA2 positive?	GAD or IA2 positive?	Insulin started more than 6 months after diagnosis?	2013-09-30	2013-04-01	Family History
	52.8685	Male	248	23.92	8.5	3.8	< 5.0	< 10.0	85	128	74	No	No	No	Yes			No	T2D
	41.0877	Male	15	26.29	10.2	5.7	< 5.0	< 15.0	111	133	79	No	No	No	Yes			Yes	T2D
	34.2767	Male	Not on insulin	24.09	6.8	5	< 10.0	< 10.0	85	152	76	No	No	No	No			No	T2D
	55.0356	Female	Not on insulin	24.77	8.1	4.5	< 5.0	< 10.0	90	106	67	No	No	No	No			No	T2D
	34.0219	Female	156	35.13	10.4	5.8	5.01	< 10.0	119	146	76	No	No	No	Yes			Yes	T2D
	37.1068	Male	Not on insulin	33.17	11.3	4.8	< 5.0	< 10.0	97	112	73	No	No	No	No			Yes	T2D
	41.7726	Male	Not on insulin	33.55	7.6	1.9	3.83	< 10.0	112	106	66	No	No	No	No			Yes	T2D
	33.1479	Female	46	25.31	10.7	5.7	3.131	< 10.0	75	128	75	No	No	No	Yes			No	T2D
	60.4603	Female	Not on insulin	33.87	11	5.8	< 5.0	< 10.0	103	170	74	No	No	No	No			Yes	T2D
	42.0274	Male	88	25.79	14.7	5.2	< 5.0	< 10.0	93	108	62	No	No	No	Yes			Yes	T2D
	36.5836	Male	153	33.51	9.1	5	< 10.0	< 10.0	110	130	80	No	No	No	Yes			Yes	T2D
	39.0822	Female	257	29.86	9.8	5.2	< 5.0	< 10.0	108	141	81	No	No	No	Yes			Yes	T2D
	38.1699	Female	113	35.42	9.7	3.4	1.67	< 10.0	112	115	67	No	No	No	Yes			Yes	T2D
	34.0219	Female	124	66.91	8.2	5.6	< 5.0	< 10.0	142	147	78	No	No	No	Yes			No	T2D
	35.6384	Male	Not on insulin	41.41	7	6.9	< 5.0	< 10.0	123	150	100	No	No	No	No			No	T2D
	50.263	Male	Not on insulin	33.71	8.5	5.2	< 5.0	< 10.0	119	139	90	No	No	No	No			No	T2D
	57.0384	Male	129	37.03	6.4	2.8	< 5.0	< 10.0	119	140	60	No	No	No	Yes			Yes	T2D
	44.0082	Male	Not on insulin	27.13	10	7.1	1.344	2.143	100	145	84	No	No	No	No			Yes	T2D
	44.4384	Male	Not on insulin	26.17	12.5	5.9	< 5.0	< 10.0	100	107	72	No	No	No	No			Yes	T2D
	44.4493	Female	199	32.03	12.6	5.3	2.119	< 10.0	105	138	70	No	No	No	Yes			Yes	T2D
	31.4986	Male	Not on insulin	26.75	7.9	11.2	0.69	< 10.0	111	109	75	No	No	No	No			Yes	T2D
	47.6932	Male	Not on insulin	25.56	8.2	5.9	< 5.0	< 10.0	96	140	75	No	No	No	No			No	T2D
	52.4548	Female	227	34.96	7	3.8	< 5.0	< 10.0	105	130	69	No	No	No	Yes			No	T2D
	40.0274	Female	311	34.49	10.7	4.4	< 5.0	< 10.0	107	113	49	No	No	No	Yes			No	T2D
	35.4411	Male	355	22.1	10.5	4.5	0	< 10.0	80	96	45	No	No	No	Yes			Yes	T2D
	47.0329	Female	Not on insulin	28.22	11.3	5.2	< 5.0	< 10.0	102	132	71	No	No	No	No			Yes	T2D
	36.589	Male	Not on insulin	25.56	8.5	6.5	< 5.0	< 10.0	97	120	75	No	No	No	No			Yes	T2D
	37.8301	Male	116	27.15	7.1	4.7	< 5.0	< 10.0	108	118	77	No	No	No	Yes			No	T2D
	37.9726	Male	Not on insulin	36.3	13.4	5	< 5.0	< 10.0	120	134	71	No	No	No	No			Yes	T2D
	43.4137	Female	144	37.32	8.9	5.4	< 5.0	< 10.0	123	114	74	No	No	No	Yes			Yes	T2D
	53.0356	Male	Not on insulin	29.07	9.4	5.6	< 5.0	< 10.0	106	111	75	No	No	No	No			Yes	T2D
	50.7479	Female	Not on insulin	25.44	7.1	5.2	< 5.0	< 10.0	84	126	61	No	No	No	No			No	T2D
	41.0274	Female	Not on insulin	35.94	7.4	6.4	< 5.0	< 10.0	107	140	67	No	No	No	No			Yes	T2D
	39.4466	Male	349	24.98	8.8	4.3	0	0	106	124	60	No	No	No	Yes			No	T2D
	33.0219	Male	211	31.02	10.6	5	0.713	< 10.0	98	106	71	No	No	No	Yes			Yes	T2D
	46.4493	Male	Not on insulin	30.08	8.9	6	< 5.0	< 10.0	104	139	70	No	No	No	No			Yes	T2D
	57.9562	Male	Not on insulin	23.31	7.2	5.3	4.26	< 10.0	100	145	79	No	No	No	No			Yes	T2D
	36.1918	Male	130	24.09	6.2	3.2	< 5.0	< 10.0	81	104	65	No	No	No	Yes			Yes	T2D
	36.5233	Male	68	25.18	8.3	5.6	2.227	< 10.0	86	106	72	No	No	No	Yes			Yes	T2D
	34.1863	Female	Not on insulin	27.16	10.6	6.8	< 10.0	< 10.0	86	98	58	No	No	No	No			Yes	T2D
	36.0247	Female	61	29.92	8.1	4.3	< 5.0	< 10.0	98	122	68	No	No	No	Yes			Yes	T2D
	44.0493	Male	79	35.68	7.7	4.8	3.221	< 10.0	128	131	78	No	No	No	Yes			Yes	T2D
	37.0247	Female	182	30.49	10	2.2	< 5.0	< 10.0	105	140	76	No	No	No	Yes			Yes	T2D
	46.9973	Female	Not on insulin	29.88	12.5	5.1	< 5.0	< 10.0	90	110	79	No	No	No	No			No	T2D
	47.6192	Female	Not on insulin	35.25	7.9	7.2	< 5.0	< 10.0	116	134	83	No	No	No	No			No	T2D
	49.9507	Male	Not on insulin	25.65	11.3	5.7	< 5.0	< 10.0	101	145	72	No	No	No	No			Yes	T2D
	37.5123	Male	Not on insulin	31.32	6.9	3.9	1.67	< 10.0	98	106	65	No	No	No	No			No	T2D
	45.6164	Male	Not on insulin	32.46	9.6	4	1.75	< 10.0	94	121	77	No	No	No	No			Yes	T2D
	34.8575	Female	149	36.13	7.6	4	1.864	< 10.0	90	106	54	No	No	No	Yes			No	T2D
	52.0356	Female	Not on insulin	39.38	9.7	5.9	< 5.0	< 10.0	100	127	74	No	No	No	No			No	T2D
	31.4493	Male	136	33.79	11.3	5.7	< 5.0	< 10.0	103	133	87	No	No	No	Yes			Yes	T2D
	50.4521	Male	Not on insulin	27.89	7.4	5	2.31	< 10.0	95	117	75	No	No	No	No			Yes	T2D
	35.326	Female	100	44.08	10.4	3.5	< 5.0	< 10.0	97	109	59	No	No	No	Yes			Yes	T2D
	44.0301	Female	Not on insulin	28.4	6.5	5.2	< 5.0	< 10.0	92	112	57	No	No	No	No			No	T2D
	34.611	Male	Not on insulin	25.92	8.2	4.7	2.3	< 10.0	93	123	69	No	No	No	No			No	T2D
	48.0329	Female	Not on insulin	39.94	6.5	4.1	1.089	< 10.0	101	117	67	No	No	No	No			Yes	T2D
	33.7425	Male	185	25.14	11.3	5.9	< 5.0	< 10.0	89	135	87	No	No	No	Yes			Yes	T2D
	44.011	Male	Not on insulin	24.06	5.2	4.1	< 5.0	< 10.0	90	173	74	No	No	No	No			Yes	T2D
	39.8466	Male	Not on insulin	31.1	6	5.2	0.881	< 10.0	102	135	73	No	No	No	No			Yes	T2D
	36.3534	Male	Not on insulin	30.73	11.1	5.1	< 5.0	< 10.0	95	114	70	No	No	No	No			No	T2D
	55.3671	Male	Not on insulin	28.9	7.1	5.2	< 5.0	< 10.0	99	114	73	No	No	No	No			Yes	T2D
	46.2384	Female	243	24.65	11	3.9	< 5.0	< 10.0	86	163	72	No	No	No	Yes			Yes	T2D
	39.3589	Male	Not on insulin	28.33	8.2	5.2	< 5.0	< 10.0	100	130	83	No	No	No	No			Yes	T2D
	35.189	Male	184	29.39	6.3	5.8	< 5.0	< 10.0	101	142	86	No	No	No	Yes			No	T2D
	32.2219	Male	52	23.05	9.1	4.9	< 5.0	< 20.0	79	136	80	No	No	No	Yes			Yes	T2D
	49.3644	Female	Not on insulin	29.43	6.4	5.7	< 5.0	< 10.0	93	132	74	No	No	No	No			No	T2D
	32.0219	Male	129	32.2	10.5	3.9	< 5.0	< 10.0	125	171	89	No	No	No	Yes			Yes	T2D
	36.0247	Female	183	33.17	9.7	6.6	1.65	< 10.0	101	204	89	No	No	No	Yes			Yes	T2D
	36.0247	Female	277	45.36	8.5	4.4	8.26	< 10.0	126	119	58	No	No	No	Yes			Yes	T2D
	30.8548	Male	56	27.12	6.2	6.3	< 5.0	< 10.0	96	111	71	No	No	No	Yes			Yes	T2D
	47.7534	Female	Not on insulin	23.35	6	4	< 5.0	< 10.0	86	150	73	No	No	No	No			Yes	T2D
	47.4521	Female	320	19.23	11	4.1	< 5.0	< 10.0	72	169	78	No	No	No	Yes			Yes	T2D
	32.4411	Male	Not on insulin	24	10.9	4	< 5.0	< 10.0	82	93	67	No	No	No	No			Yes	T2D
	33.2274	Male	106	30.69	10.5	5.4	< 5.0	< 10.0	101	128	84	No	No	No	Yes			Yes	T2D
	36.9726	Female	64	40.35	12.7	5	< 5.0	< 10.0	121	103	75	No	No	No	Yes			Yes	T2D
	33.4466	Male	Not on insulin	23.05	8.3	4.1	0.69	< 20.0	98	138	72	No	No	No	No			Yes	T2D
	39.6356	Male	Not on insulin	30.97	7.7	6.4	0.774	< 10.0	95	126	76	No	No	No	No			Yes	T2D
	30.0219	Female	13	35.03	13.2	4.3	4.682	< 10.0	116	178	99	No	No	No	Yes			Yes	T2D
	47.5288	Male	Not on insulin	26.12	7.1	4.7	< 5.0	< 10.0	89	108	74	No	No	No	No			Yes	T2D
	41.0274	Female	Not on insulin	25.78	11.4	3.6	< 5.0	< 10.0	81	139	64	No	No	No	No			Yes	T2D
	56.3671	Female	Not on insulin	43.76	7.1	5.2	< 5.0	< 10.0	125	138	69	No	No	No	No			No	T2D
	32.126	Female	64	24.92	6.8	5.5	< 5.0	< 15.0	85	125	76	No	No	No	Yes			No	T2D
	42.4493	Female	209	42.85	7.6	5.5	< 5.0	< 10.0	130	117	70	No	No	No	Yes			Yes	T2D
	54.7671	Female	109	33.15	6.1	3.9	1.5	< 10.0	106	135	72	No	No	No	Yes			Yes	T2D
	41.0959	Male	Not on insulin	28.8	8	4.5	< 5.0	< 10.0	118	117	70	No	No	No	No			Yes	T2D
	49.2	Female	Not on insulin	24.28	8.4	6.2	< 5.0	< 10.0	97	126	86	No	No	No	No			Yes	T2D
	50.7836	Female	80	35.71	9.8	4.1	< 5.0	< 10.0	116	140	82	No	No	No	Yes			Yes	T2D
	43.137	Male	60	22.81	5.8	6	7.345	< 10.0	77	138	76	No	No	No	Yes			Yes	T2D
	34.4438	Male	365	26.84	8.6	6.4	0	0	105	113	62	No	No	No	Yes			Yes	T2D
	47.9178	Female	Not on insulin	31.56	6.3	4.4	1.26	< 10.0	106	113	75	No	No	No	No			Yes	T2D
	32.3205	Male	Not on insulin	43.36	6.7	4.1	< 5.0	< 10.0	142	143	78	No	No	No	No			Yes	T2D
	35.0247	Female	245	21.46	14.8	6.4	1.9	< 15.0	80	81	58	No	No	No	Yes			Yes	T2D
	45.0329	Male	82	24.34	12.7	6	< 5.0	< 10.0	70	144	90	No	No	No	Yes			Yes	T2D
	30.0219	Female	263	34.3	13	5.4	< 5.0	< 10.0	103	128	59	No	No	No	Yes			No	T2D
	36.4219	Male	Not on insulin	19.56	6.1	4.6	< 5.0	< 10.0	83	133	57	No	No	No	No			Yes	T2D
	35.5945	Male	Not on insulin	20.96	9.8	4.2	< 5.0	< 10.0	82	121	67	No	No	No	No			Yes	T2D
	50.1699	Female	Not on insulin	32.87	6.7	4.8	< 5.0	< 10.0	108	107	63	No	No	No	No			Yes	T2D
	53.0301	Male	Not on insulin	25.08	5.7	4.4	< 5.0	< 10.0	91	116	63	No	No	No	No			Yes	T2D
	33.5096	Female	Not on insulin	38.46	9	3.2	< 5.0	< 10.0	115	119	66	No	No	No	No			Yes	T2D
	33.7342	Male	Not on insulin	28.37	5.4	6.5	1.743	< 15.0	98	119	71	No	No	No	No			Yes	T2D
	40.1096	Male	50	37.11	9.5	6.8	< 5.0	< 10.0	102	132	81	No	No	No	Yes			Yes	T2D
	59.463	Male	Not on insulin	26.21	6.5	4.3	0.73	< 10.0	97	140	63	No	No	No	No			Yes	T2D
	50.6082	Male	170	28.44	7.6	3.8	< 5.0	< 10.0	105	133	76	No	No	No	Yes			Yes	T2D
	59.0411	Male	Not on insulin	32.87	6.8	4	< 5.0	< 10.0	116	140	79	No	No	No	No			Yes	T2D
	46.0301	Male	185	24.86	10.4	4.7	< 5.0	< 10.0	94	145	77	No	No	No	Yes			Yes	T2D
	36.4438	Female	133	36.42	13.6	3.4	< 5.0	< 10.0	92	128	70	No	No	No	Yes			Yes	T2D
	47.0329	Male	Not on insulin	26.47	9.7	3.3	0.983	< 10.0	100	111	75	No	No	No	No			Yes	T2D
	42.8877	Male	195	25.54	8.1	4.7	< 5.0	< 10.0	100	116	71	No	No	No	Yes			No	T2D
	42.074	Female	Not on insulin	34.33	6.7	5.4	< 5.0	< 10.0	100	115	67	No	No	No	No			Yes	T2D
	56.0384	Female	Not on insulin	33.65	4.2	3.5	< 5.0	< 10.0	100	102	47	No	No	No	No			Yes	T2D
	52.4466	Male	152	26.73	10.3	5.3	1.36	< 10.0	100	131	69	No	No	No	Yes			Yes	T2D
	47.0329	Male	Not on insulin	26.42	6	3.7	< 5.0	< 10.0	90	118	72	No	No	No	No			Yes	T2D
	44.0301	Male	240	34.08	10.8	4	< 5.0	< 10.0	107	126	69	No	No	No	Yes			Yes	T2D
	47.3425	Male	264	27.58	11.3	5.3	< 5.0	< 10.0	98	112	68	No	No	No	Yes			No	T2D
	45.9452	Male	Not on insulin	28.06	7	3.8	2.37	< 10.0	110	135	75	No	No	No	No			Yes	T2D
	35.4274	Male	Not on insulin	25.89	6.8	4.3	< 5.0	< 10.0	88	140	83	No	No	No	No			Yes	T2D
	32.4411	Female	Not on insulin	40.11	7.9	4.3	< 5.0	< 10.0	114	144	82	No	No	No	No			Yes	T2D
	30.0877	Male	Not on insulin	23.78	6.2	5.9	< 5.0	< 15.0	106	135	75	No	No	No	No			No	T2D
	52.0164	Male	Not on insulin	31.35	7.1	3.8	< 5.0	< 10.0	120	123	69	No	No	No	No			Yes	T2D
	30.6795	Female	233	31.64	11.2	4.5	< 5.0	< 10.0	110	135	67	No	No	No	Yes			No	T2D
	51.4521	Female	155	35.38	11.6	3.7	< 5.0	< 10.0	111	137	74	No	No	No	Yes			Yes	T2D
	52.0356	Male	305	30.84	5.7	4.7	< 5.0	< 10.0	107	140	72	No	No	No	Yes			No	T2D
	39.6877	Female	30	24.26	7	4.6	< 5.0	< 10.0	75	128	75	No	No	No	Yes			Yes	T2D
	47.4521	Female	Not on insulin	25.83	8.1	3.8	< 5.0	< 10.0	95	164	72	No	No	No	No			Yes	T2D
	60.7863	Male	Not on insulin	32.83	8	5.1	0.88	< 10.0	113	130	77	No	No	No	No			Yes	T2D
	35.6	Male	100	27.44	9.5	5.9	1.515	< 10.0	82	118	77	No	No	No	Yes			Yes	T2D
	30.0192	Female	Not on insulin	31.18	10.3	5.7	0.37	< 15.0	92	119	79	No	No	No	No			No	T2D
	49.4521	Male	Not on insulin	24.03	8.9	3.3	< 5.0	< 10.0	91	97	60	No	No	No	No			No	T2D
	49.5945	Female	205	39.74	6.8	3.7	1.9	< 10.0	98	151	72	No	No	No	Yes			Yes	T2D
	42.611	Female	Not on insulin	23.71	6.5	4.6	< 5.0	< 10.0	98	94	56	No	No	No	No			Yes	T2D
	38.9425	Male	Not on insulin	29.07	13.5	6	< 5.0	< 15.0	99	130	88	No	No	No	No			Yes	T2D
	39.6301	Female	55	32.69	6.6	4.5	4.1	< 10.0	108	102	56	No	No	No	Yes			Yes	T2D
	35.7918	Male	26	26.99	9.8	9.4	< 10.0	< 10.0	101	128	90	No	No	No	Yes			Yes	T2D
	45.2411	Female	Not on insulin	41.14	5.8	6.3	< 5.0	< 10.0	115	103	50	No	No	No	No			Yes	T2D
	44.0356	Female	Not on insulin	36.42	7.8	5.4	< 5.0	< 10.0	108	99	76	No	No	No	No			No	T2D
	51.0356	Female	149	31.18	7.7	6.4	< 5.0	< 10.0	101	151	89	No	No	No	Yes			No	T2D
	48.4466	Female	Not on insulin	40.12	6.3	4.6	< 5.0	< 10.0	130	126	66	No	No	No	No			No	T2D
	43.4466	Male	Not on insulin	26.89	9.7	5.9	0	0	87	134	84	No	No	No	No			Yes	T2D
	30.7671	Male	Not on insulin	22.44	7.3	4.6	< 5.0	< 10.0	90	117	71	No	No	No	No			Yes	T2D
	61.4603	Female	124	35.8	7.3	4.2	0	0	98	148	67	No	No	No	Yes			Yes	T2D
	33.4438	Male	Not on insulin	38.75	6.6	6	< 5.0	< 10.0	110	137	91	No	No	No	No			Yes	T2D
	39.0274	Female	Not on insulin	39.48	8.6	4.9	< 5.0	< 15.0	104	146	82	No	No	No	No			Yes	T2D
	33.4411	Male	199	30.45	7	3.7	< 5.0	< 10.0	102	126	59	No	No	No	Yes			Yes	T2D
	36.7726	Male	Not on insulin	28.37	10.7	3.5	< 5.0	< 10.0	100	96	78	No	No	No	No			Yes	T2D
	36	Female	Not on insulin	28.72	7.5	4.8	< 5.0	< 15.0	92	114	69	No	No	No	No			Yes	T2D
	50.4548	Female	283	29.01	7	6	1.066	1.95	108	197	83	No	No	No	Yes			Yes	T2D
	35.0877	Female	0	40.06	6.5	5.2	< 5.0	< 10.0	97	128	84	No	No	No	No			Yes	T2D
	52.7808	Female	125	37.87	11.8	5.6	< 5.0	< 10.0	117	114	53	No	No	No	Yes			Yes	T2D
	40.2548	Female	Not on insulin	35	5.8	4.5	3.6	6.248	89	124	68	No	No	No	No			No	T2D
	59.9562	Female	Not on insulin	24.71	7	5.6	< 5.0	< 10.0	97	120	67	No	No	No	No			No	T2D
	47.6082	Male	66	24.24	11.6	4	< 5.0	< 15.0	94	113	74	No	No	No	Yes			Yes	T2D
	38.7726	Male	Not on insulin	27.4	6.7	5.8	< 5.0	< 10.0	89	116	74	No	No	No	No			Yes	T2D
	52.1123	Female	Not on insulin	40.56	6.2	5.1	< 5.0	< 10.0	125	113	62	No	No	No	No			Yes	T2D
	43.526	Male	Not on insulin	27.02	10.8	4.3	< 5.0	9.51	105	130	72	No	No	No	No			Yes	T2D
	55.1205	Male	Not on insulin	25.22	9.7	3.9	< 5.0	< 10.0	93	152	86	No	No	No	No			No	T2D
	43.0959	Male	Not on insulin	24.22	6.6	3.3	< 5.0	< 10.0	94	112	80	No	No	No	No			Yes	T2D
	46.0329	Male	Not on insulin	27.87	7.4	3.7	< 5.0	< 10.0	106	119	59	No	No	No	No			Yes	T2D
	42.4466	Female	348	28.07	8.8	4.6	< 5.0	< 10.0	107	176	91	No	No	No	Yes			No	T2D
	43.4466	Female	91	32.5	9.6	4	3.4	< 10.0	90	118	78	No	No	No	Yes			Yes	T2D
	43.5315	Male	246	36.16	7.2	4.4	< 5.0	< 10.0	118	145	64	No	No	No	Yes			Yes	T2D
	44.0849	Female	150	39.3	8.2	4.1	< 5.0	< 10.0	114	142	78	No	No	No	Yes			Yes	T2D
	50.4384	Female	89	41.66	10	4.7	< 5.0	< 10.0	120	130	85	No	No	No	Yes			No	T2D
	47.9479	Female	104	36.96	6.7	4.3	0	0	110	123	72	No	No	No	Yes			Yes	T2D
	51.4548	Male	Not on insulin	30.73	11	3.4	< 5.0	< 10.0	108	152	89	No	No	No	No			Yes	T2D
	43.1151	Female	Not on insulin	30.01	7.4	4.7	< 5.0	< 10.0	96	93	60	No	No	No	No			Yes	T2D
	54.0384	Female	Not on insulin	33.33	6.9	4	< 5.0	< 10.0	102	140	74	No	No	No	No			Yes	T2D
	57.537	Male	Not on insulin	28.16	5.8	3.6	< 5.0	< 10.0	102	130	78	No	No	No	No			Yes	T2D
	52.7808	Male	Not on insulin	24.96	8.5	3.3	< 5.0	< 10.0	97	110	71	No	No	No	No			Yes	T2D
	54.9534	Male	51	29.41	6.3	5.5	< 5.0	< 10.0	113	144	77	No	No	No	Yes			Yes	T2D
	45.9671	Female	121	29.82	8.6	3.6	0	0	108	136	82	No	No	No	Yes			Yes	T2D
	36.0247	Female	Not on insulin	29.57	7.9	5	< 5.0	< 10.0	85	124	71	No	No	No	No			Yes	T2D
	45.0301	Male	Not on insulin	25.31	12.2	3.7	< 5.0	< 15.0	98	127	83	No	No	No	No			Yes	T2D
	63.9589	Female	124	34.89	10.1	4.3	< 5.0	< 10.0	98	150	66	No	No	No	Yes			Yes	T2D
	41.4466	Male	186	35.75	11.5	2.8	< 5.0	< 10.0	105	136	67	No	No	No	Yes			Yes	T2D
	56.4575	Female	86	36.39	9.5	4.3	< 5.0	< 10.0	113	147	81	No	No	No	Yes			Yes	T2D
	52.4548	Female	127	25.62	9.1	5.1	< 5.0	< 10.0	89	136	58	No	No	No	Yes			Yes	T2D
	36.9397	Female	69	37.57	7.5	3.7	0	< 10.0	119	115	73	No	No	No	Yes			Yes	T2D
	49.4521	Male	89	30.86	10.2	4	< 5.0	< 10.0	105	135	75	No	No	No	Yes			Yes	T2D
	30.7425	Male	43	38.59	13.9	5.7	< 5.0	< 10.0	104	124	72	No	No	No	Yes			Yes	T2D
	37.0247	Female	Not on insulin	30.63	5.6	6.2	< 5.0	< 10.0	91	118	59	No	No	No	No			Yes	T2D
	46.4493	Female	Not on insulin	22.67	11	5.5	< 5.0	< 10.0	86	128	58	No	No	No	No			Yes	T2D
	34.0247	Male	293	27.61	8.1	3.1	< 5.0	< 10.0	92	132	65	No	No	No	Yes			Yes	T2D
	34.9425	Female	Not on insulin	34.63	6.4	4.3	< 5.0	< 10.0	110	104	66	No	No	No	No			Yes	T2D
	46.2603	Female	Not on insulin	37.61	7.9	4	2.46	< 10.0	106	119	75	No	No	No	No			Yes	T2D
	37.5233	Female	193	29.87	12.8	5.1	< 5.0	< 10.0	99	104	57	No	No	No	Yes			Yes	T2D
	43.3315	Female	67	33.72	11.5	5.9	< 5.0	< 10.0	111	155	77	No	No	No	Yes			Yes	T2D
	56.9534	Male	Not on insulin	29.01	6.6	4.2	< 5.0	< 10.0	103	129	72	No	No	No	No			Yes	T2D
	30.5699	Female	Not on insulin	32.09	7.1	2.4	< 5.0	< 10.0	108	98	53	No	No	No	No			Yes	T2D
	44.7096	Male	162	25.5	9	4.6	< 5.0	< 10.0	103	165	93	No	No	No	Yes			Yes	T2D
	36.5973	Female	159	25.65	7	4.6	< 5.0	< 15.0	97	106	62	No	No	No	Yes			Yes	T2D
	36.5973	Male	214	20.99	9.5	5.5	< 5.0	5	78	103	64	No	No	No	Yes			Yes	T2D
	54.0904	Male	136	33.59	11.7	3.7	< 5.0	< 10.0	103	119	76	No	No	No	Yes			Yes	T2D
	43.4493	Male	233	28.73	8.6	6.8	< 5.0	< 10.0	106	147	80	No	No	No	Yes			No	T2D
	37.4438	Female	227	39.33	7.4	3.3	< 5.0	< 10.0	103	107	66	No	No	No	Yes			Yes	T2D
	45.4493	Male	Not on insulin	30.74	9.2	5.9	< 5.0	< 10.0	115	112	64	No	No	No	No			Yes	T2D
	38.0986	Female	Not on insulin	34.83	5.4	3.7	< 5.0	< 10.0	87	152	88	No	No	No	No			No	T2D
	34.8548	Male	Not on insulin	34.48	5.7	3.4	< 5.0	< 10.0	100	128	82	No	No	No	No			No	T2D
	51.1808	Male	222	22.41	12.6	4.1	< 5.0	< 10.0	82	122	73	No	No	No	Yes			Yes	T2D
	44.4493	Female	126	31.44	10.3	5.2	< 5.0	< 10.0	107	107	67	No	No	No	Yes			Yes	T2D
	44.5479	Female	Not on insulin	39.35	8.1	4.9	< 5.0	< 10.0	117	128	77	No	No	No	No			Yes	T2D
	47.4658	Female	0	33.82	14.5	5	< 5.0	< 10.0	95	133	86	No	No	No	No			Yes	T2D
	48.8493	Male	Not on insulin	24.16	6.4	4.1	< 5.0	< 10.0	87	111	80	No	No	No	No			Yes	T2D
	62.463	Male	Not on insulin	23.34	7.6	3.4	< 5.0	< 10.0	89	120	70	No	No	No	No			Yes	T2D
	49.5315	Female	220	34.69	10.5	4	0.88	< 10.0	114	124	66	No	No	No	Yes			Yes	T2D
	56.0384	Male	119	24.09	11.8	6	< 5.0	< 10.0	76	140	96	No	No	No	Yes			Yes	T2D
	35.611	Female	Not on insulin	29.79	6.3	4.7	< 5.0	< 10.0	92	141	76	No	No	No	No			Yes	T2D
	60.7288	Male	Not on insulin	30.12	9.1	4.2	0	0	101	133	78	No	No	No	No			Yes	T2D
	54.4575	Male	Not on insulin	31.87	7.3	6.9	< 5.0	< 10.0	99	126	73	No	No	No	No			No	T2D
	36.2959	Male	Not on insulin	29.86	5.5	4.7	< 5.0	< 10.0	109	125	85	No	No	No	No			Yes	T2D
	33.4247	Female	118	36.58	9.1	6	1.915	< 10.0	110	107	64	No	No	No	Yes			No	T2D
	49.5315	Male	Not on insulin	32.6	8.2	5.1	< 5.0	< 10.0	110	155	95	No	No	No	No			Yes	T2D
	66.4658	Male	127	26.68	13.1	5.3	< 5.0	< 10.0	101	135	67	No	No	No	Yes			No	T2D
	36.4438	Female	123	32.23	13.7	8.9	< 5.0	< 10.0	98	103	55	No	No	No	Yes			Yes	T2D
	46.0329	Female	91	27.11	7.5	3.8	< 5.0	< 10.0	90	123	71	No	No	No	Yes			No	T2D
	40.4466	Male	Not on insulin	32.69	15.1	8.5	2.6	0.61	94	133	71	No	No	No	No			No	T2D
	41.1397	Male	Not on insulin	21.55	12.4	4.8	< 5.0	< 10.0	73	108	79	No	No	No	No			No	T2D
	41.6274	Female	13	32.47	9.7	5	< 5.0	< 10.0	99	127	69	No	No	No	Yes			Yes	T2D
	56.2301	Male	Not on insulin	30.52	7.2	4.4	< 5.0	< 10.0	110	137	86	No	No	No	No			No	T2D
	36.0247	Male	Not on insulin	29.58	13.2	6.3	< 5.0	< 10.0	110	133	73	No	No	No	No			Yes	T2D
	34.3507	Female	43	33.28	7.5	3.2	< 5.0	< 10.0	103	119	72	No	No	No	Yes			Yes	T2D
	37.4438	Male	Not on insulin	27.76	7.6	4.7	< 5.0	< 10.0	99	139	75	No	No	No	No			Yes	T2D
	39.6904	Female	162	35.11	10.3	4.8	< 5.0	< 10.0	108	133	64	No	No	No	Yes			Yes	T2D
	40.0466	Female	Not on insulin	27.24	6.7	4.9	< 5.0	< 10.0	82	97	57	No	No	No	No			Yes	T2D
	42.4466	Female	Not on insulin	42.42	7.1	3.7	< 5.0	< 10.0	109	140	72	No	No	No	No			Yes	T2D
	33.337	Male	128	19.96	9.9	5.3	< 5.0	< 10.0	110	146	92	No	No	No	Yes			Yes	T2D
	45.5863	Male	Not on insulin	32.66	10.2	5.7	< 5.0	< 10.0	126	107	81	No	No	No	No			Yes	T2D
	43.6712	Female	Not on insulin	34.91	10.6	5.7	< 5.0	< 10.0	97	150	76	No	No	No	No			Yes	T2D
	33.4301	Male	330	29.64	6.9	4.4	< 5.0	< 10.0	102	140	60	No	No	No	Yes			Yes	T2D
	36.9397	Male	Not on insulin	28.51	6	4.8	< 5.0	< 10.0	96	112	71	No	No	No	No			Yes	T2D
	44.0301	Female	Not on insulin	25.24	7.8	4.6	0	0	104	123	67	No	No	No	No			Yes	T2D
	42.0301	Male	66	31.55	9.1	2.9	< 5.0	< 10.0	100	103	75	No	No	No	Yes			Yes	T2D
	50.2548	Female	Not on insulin	26.62	6.7	6.4	< 5.0	< 10.0	96	128	82	No	No	No	No			No	T2D
	35.0219	Male	331	30.11	7.6	2.6	< 5.0	< 10.0	100	128	66	No	No	No	Yes			No	T2D
	54.4548	Female	Not on insulin	38.36	6.2	4.6	0	0	110	110	55	No	No	No	No			Yes	T2D
	51.4548	Female	Not on insulin	31.56	7.5	5.4	< 5.0	< 10.0	102	147	71	No	No	No	No			Yes	T2D
	45.7753	Male	379	24.34	6.8	4.1	< 5.0	< 10.0	94	98	39	No	No	No	Yes			Yes	T2D
	38.1699	Male	Not on insulin	30.66	6.6	4.7	< 5.0	< 10.0	107	119	77	No	No	No	No			Yes	T2D
	43.8959	Female	Not on insulin	32.04	5.3	5.7	< 5.0	< 10.0	103	113	73	No	No	No	No			Yes	T2D
	37.3616	Male	Not on insulin	28.98	7.4	4	< 5.0	< 10.0	102	130	75	No	No	No	No			Yes	T2D
	30.4411	Male	Not on insulin	23.26	6.3	4.7	< 5.0	< 10.0	87	118	67	No	No	No	No			Yes	T2D
	30.1781	Male	Not on insulin	32.35	10.6	5.1	2.227	< 10.0	120	130	79	No	No	No	No			Yes	T2D
	44.0329	Female	Not on insulin	30.45	7	4	< 5.0	< 10.0	106	108	62	No	No	No	No			Yes	T2D
	56.4575	Female	246	33.19	12.1	3.7	< 5.0	< 10.0	105	146	60	No	No	No	Yes			Yes	T2D
	52.4548	Female	124	31.44	10.1	4.3	0	0	112	157	72	No	No	No	Yes			No	T2D
	49.4548	Female	Not on insulin	22.11	9	4	< 5.0	< 10.0	85	140	69	No	No	No	No			Yes	T2D
	40.526	Male	132	25.89	11.4	5	< 5.0	< 10.0	94	110	67	No	No	No	Yes			Yes	T2D
	31.7425	Male	185	29.89	10.1	4.6	< 5.0	< 10.0	114	140	82	No	No	No	Yes			Yes	T2D
	39.5233	Male	Not on insulin	24.86	8.2	5.1	< 5.0	< 10.0	97	124	65	No	No	No	No			Yes	T2D
	40.0795	Female	188	33.34	13.1	5.2	3.9	< 10.0	112	152	73	No	No	No	Yes			No	T2D
	34.2685	Male	Not on insulin	20.94	7	3.6	< 5.0	< 10.0	85	97	65	No	No	No	No			No	T2D
	63.7096	Female	Not on insulin	26.82	8.2	4.4	1.87	< 10.0	89	125	63	No	No	No	No			Yes	T2D
	31.937	Female	361	31.23	10.1	4.2	0	0	98	130	70	No	No	No	Yes			No	T2D
	36.0247	Female	301	27.59	9.6	5.1	< 5.0	< 10.0	109	131	56	No	No	No	Yes			No	T2D
	35.863	Male	Not on insulin	22.22	8	3.2	0	0	93	122	81	No	No	No	No			Yes	T2D
	31.6521	Male	43	32.2	9.1	5.1	< 5.0	< 10.0	104	173	89	No	No	No	Yes			No	T2D
	51.6164	Male	Not on insulin	29.76	7.2	6.3	< 5.0	< 10.0	100	116	68	No	No	No	No			Yes	T2D
	44.0301	Male	181	33.09	10	3	< 5.0	< 10.0	113	118	69	No	No	No	Yes			No	T2D
	49.0356	Female	37	28.15	7.6	3.3	< 5.0	< 10.0	99	146	92	No	No	No	Yes			Yes	T2D
	37.2493	Male	308	29.57	9	4.5	< 5.0	< 10.0	104	176	97	No	No	No	Yes			No	T2D
	36.0247	Female	212	33.51	11.3	4.5	< 5.0	< 10.0	102	135	85	No	No	No	Yes			Yes	T2D
	52.0356	Male	104	32.42	6.6	4.4	< 5.0	< 10.0	105	132	83	No	No	No	Yes			No	T2D
	53.0356	Female	104	49.03	8.5	4.3	< 5.0	< 10.0	113	129	84	No	No	No	Yes			Yes	T2D
	49.0356	Female	Not on insulin	26.11	10.4	6.8	< 5.0	< 10.0	102	142	62	No	No	No	No			Yes	T2D
	54.6192	Male	121	23.74	7.7	4.6	< 5.0	< 10.0	104	104	68	No	No	No	Yes			Yes	T2D
	39.6904	Female	Not on insulin	28.92	6.6	4.5	< 5.0	< 10.0	100	113	75	No	No	No	No			Yes	T2D
	42.4493	Female	273	24.35	8.6	4.6	< 5.0	< 10.0	89	153	76	No	No	No	Yes			No	T2D
	42.4466	Female	Not on insulin	29.55	8.7	5.1	< 5.0	< 10.0	98	160	74	No	No	No	No			Yes	T2D
	59.4603	Female	212	23.91	11	3.8	< 5.0	< 10.0	92	162	81	No	No	No	Yes			Yes	T2D
	31.1315	Female	Not on insulin	25.56	5.4	4.6	< 5.0	< 10.0	73	116	67	No	No	No	No			Yes	T2D
	37.0219	Female	Not on insulin	26.05	5.4	6.3	0.02	< 10.0	90	100	60	No	No	No	No			No	T2D
	36.5288	Male	277	34.11	11.9	4.1	5.7	0	120	132	78	No	No	No	Yes			No	T2D
	59.589	Female	Not on insulin	32.21	9	5.8	1.88	< 10.0	103	173	71	No	No	No	No			No	T2D
	43.0301	Male	Not on insulin	25.8	6.5	4.4	< 5.0	< 10.0	98	109	72	No	No	No	No			Yes	T2D
	40.4466	Female	255	24.96	8.5	3.4	< 5.0	< 10.0	87	114	62	No	No	No	Yes			Yes	T2D
	48.1479	Female	Not on insulin	42.4	5.1	3.6	< 5.0	< 10.0	109	114	59	No	No	No	No			No	T2D
	44.5315	Female	167	37	9.6	4.1	< 5.0	< 10.0	92	125	80	No	No	No	Yes			Yes	T2D
	34.526	Female	Not on insulin	29.51	8.5	4.5	< 5.0	< 10.0	101	124	59	No	No	No	No			No	T2D
	48.3945	Female	Not on insulin	31.61	11	4.5	8.123	< 10.0	89	142	87	No	No	No	No			Yes	T2D
	53.1808	Female	Not on insulin	34.49	6.7	4.3	1	< 10.0	107	151	79	No	No	No	No			No	T2D
	59.5151	Male	Not on insulin	38.01	7.2	3.7	< 5.0	< 10.0	110	129	83	No	No	No	No			Yes	T2D
	30.4384	Male	Not on insulin	28.71	10.8	8.3	0.21	< 10.0	95	150	90	No	No	No	No			Yes	T2D
	45.5288	Female	140	42.5	10.5	3.8	< 5.0	< 10.0	120	140	71	No	No	No	Yes			No	T2D
	45.4493	Female	225	51.82	8.5	4.8	< 5.0	< 10.0	139	135	66	No	No	No	Yes			Yes	T2D
	35.5507	Male	Not on insulin	27.14	9.7	6.1	< 5.0	< 10.0	100	116	69	No	No	No	No			No	T2D
	33.1973	Female	Not on insulin	39.55	5.7	4.3	< 5.0	< 10.0	113	160	77	No	No	No	No			Yes	T2D
	55.6849	Male	Not on insulin	36	5.8	3.4	4.972	< 10.0	109	120	73	No	No	No	No			Yes	T2D
	47.0603	Female	Not on insulin	42.67	5.8	6.5	< 5.0	< 10.0	128	96	54	No	No	No	No			Yes	T2D
	56.4575	Female	165	25.9	6.9	5.5	< 5.0	< 10.0	82	133	70	No	No	No	Yes			Yes	T2D
	55.8658	Male	Not on insulin	25.85	6.4	6	< 5.0	< 10.0	105	144	82	No	No	No	No			Yes	T2D
	37.1781	Female	Not on insulin	50.09	6.7	5.6	< 5.0	< 10.0	120	100	71	No	No	No	No			Yes	T2D
	54.8603	Female	Not on insulin	27.39	7.5	7.1	< 5.0	< 10.0	98	125	55	No	No	No	No			No	T2D
	52.3671	Female	29	37.77	10.5	6.4	< 5.0	< 10.0	95	113	64	No	No	No	Yes			Yes	T2D
	35.526	Male	335	26.67	9.5	3.9	< 5.0	< 10.0	105	156	68	No	No	No	Yes			No	T2D
	54.0384	Male	309	28.19	8.1	3.3	< 5.0	< 10.0	96	141	75	No	No	No	Yes			No	T2D
	59.4603	Female	Not on insulin	34.52	6.7	4	0	0	113	161	100	No	No	No	No			No	T2D
	57.4575	Female	68	33.59	11.8	8.5	< 5.0	< 10.0	105	149	72	No	No	No	Yes			Yes	T2D
	63.463	Female	Not on insulin	28.32	6.3	5.9	< 5.0	< 10.0	84	135	81	No	No	No	No			Yes	T2D
	60.4466	Male	Not on insulin	31.66	8.1	5.6	< 5.0	< 10.0	108	114	75	No	No	No	No			Yes	T2D
	40.0274	Male	208	27.69	10.2	6.7	< 5.0	< 10.0	90	128	56	No	No	No	Yes			Yes	T2D
	40.6082	Male	273	23.88	7.6	4	< 5.0	< 10.0	97	115	67	No	No	No	Yes			Yes	T2D
	37.3507	Male	Not on insulin	22.41	9.5	6.2	< 5.0	< 10.0	84	130	70	No	No	No	No			No	T2D
	58.3014	Male	Not on insulin	39.1	6.2	5.1	< 5.0	< 10.0	127	132	78	No	No	No	No			No	T2D
	43.8795	Male	Not on insulin	31.98	9.9	6.9	< 5.0	< 10.0	112	138	75	No	No	No	No			Yes	T2D
	47.8986	Male	28	31.88	7.3	6.3	< 5.0	< 10.0	108	114	64	No	No	No	Yes			Yes	T2D
	68.9178	Male	Not on insulin	33.95	9.8	5	0.124	4.332	64	105	63	No	No	No	No			Yes	T2D
	63.2055	Male	Not on insulin	30.06	8.4	5.3	< 5.0	< 10.0	97	110	74	No	No	No	No			Yes	T2D
	32.0219	Male	285	33.25	10.2	5.7	< 5.0	< 10.0	99	190	99	No	No	No	Yes			Yes	T2D
	35.4411	Female	188	31.16	11.8	4.7	0	0	110	132	66	No	No	No	Yes			No	T2D
	43.4493	Male	Not on insulin	29.03	6.6	3.4	< 5.0	< 10.0	101	141	73	No	No	No	No			Yes	T2D
	41.6247	Male	Not on insulin	24.2	10.8	6.9	< 5.0	< 10.0	96	135	77	No	No	No	No			Yes	T2D
	43.0274	Male	248	27.28	11.8	3.9	< 5.0	< 10.0	82	130	67	No	No	No	Yes			Yes	T2D
	32.7671	Male	Not on insulin	31.87	9.8	5.7	< 5.0	< 10.0	113	124	76	No	No	No	No			Yes	T2D
	33.2603	Female	Not on insulin	33.88	5.8	6.6	< 5.0	< 10.0	111	102	69	No	No	No	No			No	T2D
	35.4438	Female	243	29.69	6.7	4.9	< 5.0	< 10.0	103	137	86	No	No	No	Yes			No	T2D
	52.7014	Female	Not on insulin	35.78	6.6	5.7	< 5.0	< 10.0	111	123	67	No	No	No	No			Yes	T2D
	31.0767	Male	Not on insulin	24.68	8.8	4.9	< 5.0	< 10.0	83	120	79	No	No	No	No			Yes	T2D
	32.9397	Male	Not on insulin	29.1	7.5	4.7	< 5.0	< 10.0	89	124	79	No	No	No	No			No	T2D
	59.4575	Female	Not on insulin	25.84	6.4	4.1	< 5.0	< 10.0	88	184	88	No	No	No	No			Yes	T2D
	33.8	Male	1	28.86	9.5	6.7	< 5.0	< 15.0	89	129	83	No	No	No	No			Yes	T2D
	44.1068	Male	Not on insulin	24.41	6.7	3.4	< 5.0	< 10.0	82	134	93	No	No	No	No			No	T2D
	42.5507	Female	32	27.3	6.7	6.2	< 5.0	< 10.0	91	134	81	No	No	No	Yes			Yes	T2D
	31.4301	Female	213	29.9	11.1	4.5	< 5.0	< 10.0	106	107	68	No	No	No	Yes			Yes	T2D
	33.6712	Male	Not on insulin	30.64	7.3	3.5	< 5.0	< 10.0	99	153	83	No	No	No	No			Yes	T2D
	62.4603	Male	Not on insulin	25.37	5.1	4	0	0	106	134	69	No	No	No	No			No	T2D
	53.4548	Female	251	33.16	8	5.7	< 5.0	< 10.0	110	158	72	No	No	No	Yes			Yes	T2D
	46.1753	Female	Not on insulin	28.25	10.9	5.4	2.6	< 10.0	91	101	68	No	No	No	No			Yes	T2D
	33.6274	Male	194	29.55	8.7	3.1	< 5.0	< 10.0	114	115	62	No	No	No	Yes			No	T2D
	46.4521	Male	80	25.96	10.9	4.4	< 5.0	< 10.0	93	144	71	No	No	No	Yes			No	T2D
	33.1781	Male	84	32.87	9	3.7	0	0	106	117	71	No	No	No	Yes			No	T2D
	38.0274	Female	198	25.35	7.6	5.6	1.361	7.32	103	138	75	No	No	No	Yes			No	T2D
	36.4438	Female	174	29.55	8.9	2.4	< 5.0	< 10.0	105	122	59	No	No	No	Yes			No	T2D
	46.1178	Female	Not on insulin	31.41	8.5	4.3	0.892	< 10.0	107	153	68	No	No	No	No			Yes	T2D
	68.0466	Male	70	22.75	10.2	7.1	3.75	< 10.0	83	161	65	No	No	No	Yes			Yes	T2D
	30.0192	Male	Not on insulin	29.07	10.9	4	< 5.0	< 10.0	101	135	73	No	No	No	No			No	T2D
	53.9534	Female	Not on insulin	42.34	10.4	5.7	1.88	< 10.0	118	202	92	No	No	No	No			Yes	T2D
	48.4521	Female	Not on insulin	35.8	5.2	4.9	< 5.0	< 10.0	115	127	76	No	No	No	No			Yes	T2D
	39.2356	Female	85	32.16	8.2	5	< 5.0	< 10.0	101	134	84	No	No	No	Yes			No	T2D
	49.7918	Male	253	26.92	8.9	2.5	< 5.0	< 10.0	104	114	77	No	No	No	Yes			Yes	T2D
	42.0959	Female	Not on insulin	27.21	9.6	3.6	< 5.0	< 10.0	86	105	61	No	No	No	No			Yes	T2D
	48.3671	Male	171	24.39	6.7	4.2	5.35	0	107	194	85	No	No	No	Yes			No	T2D
	50.1562	Male	Not on insulin	35.03	8.1	4.4	< 5.0	< 10.0	126	119	72	No	No	No	No			Yes	T2D
	44.6356	Female	111	37.77	7.3	3.7	3.05	< 10.0	104	136	65	No	No	No	Yes			Yes	T2D
	40.3342	Male	Not on insulin	23.45	5.6	3.8	< 5.0	< 15.0	88	131	84	No	No	No	No			Yes	T2D
	57.0384	Male	153	23.02	8.3	2.7	2.55	< 10.0	94	94	55	No	No	No	Yes			No	T2D
	42.0877	Male	Not on insulin	26.06	10.2	8.8	< 5.0	< 10.0	91	149	76	No	No	No	No			No	T2D
	56.1233	Female	Not on insulin	30.1	8.1	6.7	< 5.0	< 10.0	97	141	84	No	No	No	No			Yes	T2D
	53.0384	Male	Not on insulin	30.86	12.6	4.5	7	< 10.0	100	164	112	No	No	No	No			Yes	T2D
	31.0384	Female	94	31.37	9.6	6.1	1.8	< 10.0	109	145	74	No	No	No	Yes			No	T2D
	61.6055	Male	Not on insulin	34.29	10.7	4.4	< 5.0	< 10.0	119	144	60	No	No	No	No			No	T2D
	34.1041	Female	298	36.14	12.3	7.5	< 5.0	< 10.0	109	108	57	No	No	No	Yes			Yes	T2D
	30.5479	Male	Not on insulin	34.75	10	4.5	1.32	< 10.0	116	138	77	No	No	No	No			No	T2D
	53.0356	Male	Not on insulin	24.52	8.1	3.4	< 5.0	< 10.0	80	117	70	No	No	No	No			No	T2D
	37.1096	Female	154	31.68	9.9	2.8	< 5.0	< 10.0	105	119	71	No	No	No	Yes			No	T2D
	32.7589	Female	61	30.9	9.1	6.8	< 5.0	< 10.0	88	110	57	No	No	No	Yes			Yes	T2D
	47.4521	Female	Not on insulin	36.65	6.4	5.2	0	0	110	158	79	No	No	No	No			Yes	T2D
	52.4548	Female	214	25.92	10.9	6	< 5.0	< 10.0	105	183	67	No	No	No	Yes			No	T2D
	40.6932	Female	Not on insulin	41.58	6.3	5.3	< 5.0	< 10.0	105	119	88	No	No	No	No			No	T2D
	36.4438	Female	141	29.51	12.6	9.2	< 5.0	< 10.0	91	123	80	No	No	No	Yes			Yes	T2D
	35.4438	Female	154	33.3	9.7	4.6	< 5.0	< 10.0	107	132	56	No	No	No	Yes			Yes	T2D
	34.7726	Female	Not on insulin	24.92	11.4	6.6	< 5.0	< 10.0	94	118	78	No	No	No	No			No	T2D
	40.7616	Female	283	27.66	8.6	3.9	< 10.0	< 10.0	85	173	80	No	No	No	Yes			No	T2D
	44.2822	Female	156	20.8	12.9	7.7	< 5.0	< 10.0	70	130	82	No	No	No	Yes			No	T2D
	38.4685	Male	Not on insulin	27.97	12.3	5.8	< 5.0	< 10.0	95	138	76	No	No	No	No			Yes	T2D
	42.5507	Female	Not on insulin	26.53	6.4	4	< 5.0	< 10.0	93	144	81	No	No	No	No			Yes	T2D
	66.4658	Female	Not on insulin	35.01	7.5	4.7	< 5.0	< 10.0	96	147	64	No	No	No	No			Yes	T2D
	58.4575	Female	Not on insulin	32.95	7.3	3.6	0	0	110	128	59	No	No	No	No			No	T2D
	42.5342	Male	Not on insulin	30.85	5	4.8	< 5.0	< 10.0	113	146	71	No	No	No	No			No	T2D
	34.0247	Female	247	43.33	11.8	4.4	< 5.0	< 10.0	120	148	69	No	No	No	Yes			Yes	T2D
	63.1507	Male	Not on insulin	34.35	6.4	4.5	< 5.0	< 10.0	114	134	83	No	No	No	No			No	T2D
	37.4466	Male	275	21.07	10.2	5.2	< 5.0	< 10.0	95	87	52	No	No	No	Yes			Yes	T2D
	69.9616	Female	Not on insulin	24.25	5.3	4.3	< 5.0	< 10.0	99	120	69	No	No	No	No			Yes	T2D
	64.2219	Female	Not on insulin	38.12	8.7	2.5	< 5.0	< 10.0	100	97	61	No	No	No	No			Yes	T2D
	34.726	Male	Not on insulin	28.02	9.7	6.5	< 5.0	< 10.0	99	103	60	No	No	No	No			Yes	T2D
	49.0356	Female	238	31.25	9.2	3.5	1.901	< 10.0	102	164	60	No	No	No	Yes			No	T2D
	35.7781	Male	Not on insulin	33.7	8.6	6.7	< 5.0	< 10.0	133	154	92	No	No	No	No			Yes	T2D
	53.1918	Female	Not on insulin	34.58	6.6	4.2	< 5.0	< 10.0	102	102	61	No	No	No	No			Yes	T2D
	50.0329	Female	Not on insulin	31.83	9.9	6.3	< 5.0	< 10.0	97	153	85	No	No	No	No			No	T2D
	53.4767	Female	189	28.25	8.9	2.6	< 5.0	< 10.0	100	148	60	No	No	No	Yes			Yes	T2D
	47.4521	Female	131	32.75	8.7	4.6	< 5.0	< 10.0	117	122	69	No	No	No	Yes			No	T2D
	47.4521	Female	Not on insulin	33.87	7.7	5.1	0	0	96	102	66	No	No	No	No			No	T2D
	36.5671	Male	325	33.2	6.5	4.1	< 5.0	< 10.0	112	190	92	No	No	No	Yes			No	T2D
	54.0137	Female	Not on insulin	34.01	7.5	3.7	< 5.0	< 10.0	109	124	64	No	No	No	No			Yes	T2D
	47.4521	Female	Not on insulin	37.02	7.5	5.3	< 5.0	< 10.0	107	116	76	No	No	No	No			No	T2D
	57.0384	Female	Not on insulin	20.87	7.2	5.4	< 10.0	< 10.0	75	106	47	No	No	No	No			Yes	T2D
	36.4438	Female	Not on insulin	28.28	7.3	4	0	0	99	140	85	No	No	No	No			No	T2D
	50.0356	Female	Not on insulin	24	9.3	4.4	1.45	< 10.0	90	179	91	No	No	No	No			No	T2D
	45.5507	Male	105	31.83	7.9	6.4	< 5.0	< 10.0	106	123	83	No	No	No	Yes			Yes	T2D
	53.4575	Male	Not on insulin	26.29	10.6	6.8	< 5.0	< 10.0	104	106	53	No	No	No	No			Yes	T2D
	36.4438	Female	250	19.05	11.9	9	< 5.0	< 10.0	61	163	89	No	No	No	Yes			Yes	T2D
	41.611	Female	99	38.36	9.3	4.2	< 5.0	< 10.0	103	140	77	No	No	No	Yes			No	T2D
	47.537	Female	Not on insulin	30.29	7	4	< 5.0	< 10.0	102	121	57	No	No	No	No			No	T2D
	37.7041	Male	Not on insulin	21.71	5.8	4.3	< 5.0	< 10.0	67	122	86	No	No	No	No			Yes	T2D
	40.4466	Female	Not on insulin	30.04	6.8	4.2	< 5.0	< 10.0	88	91	60	No	No	No	No			Yes	T2D
	55.4575	Female	62	31.93	6.3	3.8	0	0	96	95	66	No	No	No	Yes			Yes	T2D
	64.0438	Male	Not on insulin	36.7	7.6	3.8	< 5.0	< 10.0	105	150	61	No	No	No	No			Yes	T2D
	34.1616	Male	80	35.38	7.2	7.3	< 5.0	< 10.0	113	107	60	No	No	No	Yes			Yes	T2D
	46.6904	Female	Not on insulin	39.15	7.7	4.1	< 5.0	< 10.0	108	135	82	No	No	No	No			No	T2D
	38.0274	Male	Not on insulin	25.56	8.1	4.6	< 5.0	< 10.0	86	123	77	No	No	No	No			No	T2D
	53.4548	Female	Not on insulin	22.81	7.7	4.7	3.015	4.244	99	125	64	No	No	No	No			Yes	T2D
	50.4548	Female	Not on insulin	30.73	7	4.9	< 5.0	< 10.0	100	157	73	No	No	No	No			No	T2D
	31.4192	Male	0	31.15	10.6	4.4	< 5.0	< 10.0	92	124	70	No	No	No	No			Yes	T2D
	45.1151	Female	60	52.47	5.5	4.4	1.33	< 10.0	121	120	81	No	No	No	Yes			Yes	T2D
	43.9589	Male	Not on insulin	26.38	8.4	5.9	2.85	< 10.0	101	128	71	No	No	No	No			Yes	T2D
	38.0301	Female	Not on insulin	33.83	7.8	6.6	< 5.0	< 10.0	99	122	69	No	No	No	No			Yes	T2D
	51.8575	Male	Not on insulin	25.53	6.5	4.7	< 5.0	< 15.0	103	143	86	No	No	No	No			Yes	T2D
	41.9452	Female	114	26.25	11.2	4.6	< 5.0	< 10.0	95	139	79	No	No	No	Yes			Yes	T2D
	48.8384	Female	150	27.86	9	5.2	< 5.0	< 10.0	109	142	82	No	No	No	Yes			Yes	T2D
	34.4411	Female	210	46.29	7.1	3.8	< 5.0	< 10.0	112	111	63	No	No	No	Yes			No	T2D
	46.0301	Male	Not on insulin	23.22	8.7	7.3	< 5.0	< 10.0	96	120	72	No	No	No	No			Yes	T2D
	49.0274	Female	Not on insulin	31.68	6.9	6.7	< 5.0	< 10.0	103	107	70	No	No	No	No			Yes	T2D
	42.0301	Male	234	24.54	7.2	3.4	< 10.0	< 10.0	86	115	62	No	No	No	Yes			Yes	T2D
	42.0329	Female	Not on insulin	29.21	11.8	6	< 5.0	< 10.0	92	125	86	No	No	No	No			No	T2D
	52.9233	Male	Not on insulin	19.05	10.1	3.6	< 5.0	< 10.0	83	109	60	No	No	No	No			Yes	T2D
	30.0521	Female	107	28.8	12.4	5.2	< 5.0	< 10.0	106	128	67	No	No	No	Yes			Yes	T2D
	54.0384	Female	62	55.47	7.7	4.8	0.28	< 10.0	145	150	79	No	No	No	Yes			Yes	T2D
	37.0274	Male	249	29.24	7.9	4.6	< 5.0	< 10.0	97	119	67	No	No	No	Yes			No	T2D
	42.4466	Male	155	34.61	11.5	4.7	0	0	105	149	89	No	No	No	Yes			No	T2D
	30.4384	Female	251	46.13	10.4	5.6	< 5.0	< 10.0	126	136	70	No	No	No	Yes			Yes	T2D
	39.4438	Male	291	22.13	11.8	6.8	< 5.0	< 10.0	87	113	72	No	No	No	Yes			Yes	T2D
	31.663	Female	198	18.84	8.6	3	< 5.0	< 10.0	73	107	66	No	No	No	Yes			Yes	T2D
	31.4192	Male	336	36.25	6.5	3.4	< 5.0	< 10.0	126	180	100	No	No	No	Yes			Yes	T2D
	54.7973	Male	Not on insulin	29.62	6.8	4.1	8.2	< 10.0	42	133	67	No	No	No	No			Yes	T2D
	33.0329	Male	Not on insulin	23.29	6.3	5	< 5.0	< 10.0	94	100	80	No	No	No	No			Yes	T2D
	39.0274	Female	161	22.34	11.1	6.3	< 5.0	< 10.0	88	136	79	No	No	No	Yes			Yes	T2D
	51.0356	Male	Not on insulin	28.67	8.4	6.1	< 5.0	< 10.0	110	118	74	No	No	No	No			Yes	T2D
	30.1562	Male	61	31.3	11.1	4.8	< 5.0	< 10.0	102	123	74	No	No	No	Yes			Yes	T2D
	34.4959	Male	60	30.3	9.5	4.2	< 5.0	< 10.0	101	110	77	No	No	No	Yes			No	T2D
	39.5096	Female	Not on insulin	42.56	6.4	4.5	< 5.0	< 10.0	121	119	69	No	No	No	No			Yes	T2D
	45.8	Male	Not on insulin	35.49	7.9	5.6	< 5.0	< 10.0	120	129	80	No	No	No	No			No	T2D
	47.3973	Male	Not on insulin	40.32	6.3	4.2	< 5.0	< 10.0	126	116	63	No	No	No	No			Yes	T2D
	54.4877	Male	28	24.65	7.9	5.6	< 5.0	< 10.0	82	97	68	No	No	No	Yes			Yes	T2D
	54.0548	Male	Not on insulin	33.63	7	6	< 5.0	< 10.0	123	146	89	No	No	No	No			Yes	T2D
	44.3644	Male	157	23.67	9.1	4.3	< 5.0	< 10.0	88	140	80	No	No	No	Yes			No	T2D
	65.1014	Male	Not on insulin	32.56	8.1	5.5	< 5.0	< 10.0	103	113	81	No	No	No	No			Yes	T2D
	56.8712	Female	Not on insulin	28.18	10.4	5.5	< 5.0	< 10.0	90	140	70	No	No	No	No			Yes	T2D
	39.3699	Male	73	31.62	8.6	6	< 5.0	< 10.0	111	123	74	No	No	No	Yes			Yes	T2D
	49.3671	Male	251	32.15	7.1	3.7	< 5.0	< 10.0	131	159	76	No	No	No	Yes			Yes	T2D
	46.6027	Female	Not on insulin	33.28	7.1	4.6	< 5.0	< 10.0	90	130	81	No	No	No	No			No	T2D
	30.3699	Female	299	36.6	9.9	6.1	4	< 15.0	109	195	66	No	No	No	Yes			No	T2D
	40.7753	Male	291	32.83	8.3	3.3	< 5.0	< 10.0	121	117	52	No	No	No	Yes			No	T2D
	42.8	Female	90	35.96	8.5	7.7	< 5.0	< 10.0	106	177	94	No	No	No	Yes			Yes	T2D
	51.3699	Female	231	18.33	11	5.1	< 5.0	< 10.0	74	129	56	No	No	No	Yes			Yes	T2D
	34.4438	Female	88	29.24	11.1	7.2	< 5.0	< 10.0	96	120	70	No	No	No	Yes			No	T2D
	49.4548	Female	227	27.72	6.6	5.4	< 5.0	< 10.0	99	188	84	No	No	No	Yes			Yes	T2D
	35.4411	Female	241	39.28	12.1	9.2	< 5.0	< 10.0	103	106	85	No	No	No	Yes			No	T2D
	48.6658	Female	58	38.54	12.3	5.5	1.151	< 10.0	97	129	62	No	No	No	Yes			Yes	T2D
	52.0411	Male	78	33.3	9	4.3	< 5.0	< 10.0	122	140	78	No	No	No	Yes			Yes	T2D
	47.6521	Female	Not on insulin	32.08	7.4	4.5	1.867	< 10.0	96	106	61	No	No	No	No			Yes	T2D
	32.0849	Female	Not on insulin	25.96	7	3.4	0	0	105	134	75	No	No	No	No			No	T2D
	53.7096	Male	74	22.39	9.7	4.2	1.4	< 10.0	84	113	71	No	No	No	Yes			Yes	T2D
	44.4493	Male	23	29.07	9.6	5	2.4	< 10.0	99	134	65	No	No	No	Yes			No	T2D
	41.4466	Female	252	28.45	10.6	4	< 5.0	< 10.0	101	146	79	No	No	No	Yes			Yes	T2D
	46.1151	Male	157	31.12	11.9	6.5	< 5.0	< 10.0	108	187	93	No	No	No	Yes			Yes	T2D
	63.5452	Female	Not on insulin	24.73	6.7	4.9	< 5.0	< 10.0	84	125	58	No	No	No	No			No	T2D
	48.4521	Male	117	30.05	8.6	6.1	< 5.0	< 10.0	105	174	97	No	No	No	Yes			Yes	T2D
	40.4301	Female	Not on insulin	35.15	6.9	5.8	0.455	< 10.0	95	125	84	No	No	No	No			Yes	T2D
	38.4438	Female	Not on insulin	34.4	8.3	3.8	< 5.0	< 10.0	120	162	71	No	No	No	No			Yes	T2D
	44.4493	Female	Not on insulin	38.01	7.5	3.2	< 5.0	< 10.0	98	122	56	No	No	No	No			No	T2D
	47.6192	Female	132	34.6	7.8	3.3	1.7	< 10.0	99	129	63	No	No	No	Yes			No	T2D
	37.0247	Male	Not on insulin	42.25	7.9	5.1	< 5.0	< 10.0	121	142	93	No	No	No	No			Yes	T2D
	42.0301	Male	Not on insulin	33.35	7.2	5.8	< 5.0	< 10.0	110	159	92	No	No	No	No			Yes	T2D
	51.0356	Male	Not on insulin	25.35	7.6	5.2	1.54	< 10.0	118	147	76	No	No	No	No			No	T2D
	44.0301	Female	167	30.3	9.7	5.7	< 5.0	< 10.0	88	137	74	No	No	No	Yes			Yes	T2D
	63.463	Female	252	24.63	10.7	4.3	< 5.0	< 10.0	84	173	64	No	No	No	Yes			No	T2D
	56.4575	Female	Not on insulin	20.12	7.8	4.1	< 5.0	< 10.0	93	206	112	No	No	No	No			Yes	T2D
	51.4548	Female	36	29.68	11.3	5.6	< 5.0	< 10.0	76	164	82	No	No	No	Yes			No	T2D
	55.4548	Female	Not on insulin	38.32	7.5	4.8	< 5.0	< 10.0	110	138	78	No	No	No	No			No	T2D
	39.3562	Female	108	42.78	11.1	6	< 10.0	< 10.0	114	132	76	No	No	No	Yes			No	T2D
	47.0329	Male	193	31.77	11.4	4.6	2	< 10.0	108	109	67	No	No	No	Yes			Yes	T2D
	49.1178	Female	Not on insulin	35.42	5.9	5.3	< 5.0	< 10.0	111	170	70	No	No	No	No			Yes	T2D
	58.4603	Female	75	30.38	10.1	5.5	< 5.0	< 10.0	95	145	63	No	No	No	Yes			No	T2D
	54.5644	Male	162	27.02	8.9	4.9	< 5.0	< 10.0	95	165	85	No	No	No	Yes			Yes	T2D
	43.9425	Male	Not on insulin	29.25	5.9	4.8	< 5.0	< 10.0	106	117	73	No	No	No	No			Yes	T2D
	59.3479	Female	Not on insulin	27.85	6.6	4.3	< 5.0	< 10.0	94	137	58	No	No	No	No			No	T2D
	35.0247	Female	188	34.38	11.8	3.9	3.42	< 10.0	105	138	84	No	No	No	Yes			Yes	T2D
	64.0438	Male	Not on insulin	30.29	7.1	5.9	< 5.0	< 10.0	122	125	79	No	No	No	No			Yes	T2D
	40.3397	Female	Not on insulin	40.06	6.9	5.1	< 5.0	< 10.0	116	128	67	No	No	No	No			No	T2D
	41.0822	Female	65	30.3	9	4.6	< 5.0	< 10.0	92	114	78	No	No	No	Yes			Yes	T2D
	37.4438	Female	Not on insulin	27.99	9.2	4	0	0	94	119	62	No	No	No	No			No	T2D
	34.5288	Female	47	33.27	7.1	4.1	< 5.0	< 10.0	107	121	62	No	No	No	Yes			No	T2D
	61.4603	Male	Not on insulin	32.73	8.7	4.3	< 5.0	< 10.0	113	140	81	No	No	No	No			No	T2D
	50.4521	Male	Not on insulin	32.23	6.9	3.8	0	0	115	119	85	No	No	No	No			Yes	T2D
	48.0329	Male	Not on insulin	27.18	8.1	3.5	< 5.0	< 10.0	89	131	78	No	No	No	No			Yes	T2D
	41.4466	Male	Not on insulin	28.58	6.9	6.2	< 5.0	< 10.0	114	117	75	No	No	No	No			Yes	T2D
	42.7534	Male	168	29.38	8.7	6.5	< 5.0	< 10.0	106	160	72	No	No	No	Yes			Yes	T2D
	38.5315	Female	120	31.45	8.8	3	< 5.0	< 10.0	110	119	78	No	No	No	Yes			No	T2D
	37.0247	Male	170	28.82	10.7	4.3	< 5.0	< 10.0	86	150	73	No	No	No	Yes			Yes	T2D
	49.0329	Male	133	43.44	9.3	3.7	3.7	< 10.0	120	127	60	No	No	No	Yes			No	T2D
	53.9452	Male	Not on insulin	27.58	6.6	5.1	1.95	< 10.0	107	131	81	No	No	No	No			Yes	T2D
	36.4438	Female	316	28.15	9.8	4	< 5.0	< 10.0	105	154	71	No	No	No	Yes			No	T2D
	33.189	Female	136	30.66	6.2	5.2	< 5.0	< 10.0	90	107	72	No	No	No	Yes			Yes	T2D
	39.8603	Female	235	32.89	10.4	5.8	< 5.0	< 10.0	91	112	71	No	No	No	Yes			Yes	T2D
	44.4356	Male	Not on insulin	33.79	6.5	5.7	< 5.0	< 10.0	102	150	96	No	No	No	No			Yes	T2D
	41.3644	Male	133	18.83	10.4	8.7	< 5.0	< 10.0	108	125	79	No	No	No	Yes			Yes	T2D
	58.4603	Male	Not on insulin	22.91	9.6	6.5	< 5.0	< 10.0	97	131	84	No	No	No	No			Yes	T2D
	45.0301	Male	46	30.49	10.8	5.4	< 5.0	< 10.0	98	124	74	No	No	No	Yes			Yes	T2D
	61.0411	Female	Not on insulin	27.33	6.8	4.1	< 5.0	< 10.0	94	123	66	No	No	No	No			Yes	T2D
	30.0986	Male	174	18.89	7.6	5.6	2.483	< 10.0	70	106	65	No	No	No	Yes			Yes	T2D
	30.9973	Female	168	34.99	11.8	6.7	< 5.0	< 10.0	103	108	55	No	No	No	Yes			No	T2D
	48.6986	Female	Not on insulin	35.01	6.9	5.2	< 5.0	< 10.0	111	145	65	No	No	No	No			No	T2D
	39.0055	Male	Not on insulin	26.4	10.5	3.2	< 5.0	< 10.0	71	126	75	No	No	No	No			Yes	T2D
	52.6685	Female	Not on insulin	24.14	7.6	4.5	< 5.0	< 10.0	79	111	69	No	No	No	No			Yes	T2D
	55.6548	Male	Not on insulin	25.5	8.8	6.4	< 5.0	< 10.0	97	114	73	No	No	No	No			Yes	T2D
	30.5973	Male	Not on insulin	39.31	6.3	5.1	< 5.0	< 10.0	134	170	73	No	No	No	No			Yes	T2D
	43.4548	Female	15	30.08	8.8	4.5	1.496	< 10.0	89	135	77	No	No	No	Yes			Yes	T2D
	61.7671	Female	Not on insulin	28.19	5.6	3.6	< 5.0	< 10.0	97	116	57	No	No	No	No			Yes	T2D
	33.0219	Female	166	41.64	7.9	4.1	< 5.0	< 10.0	126	121	70	No	No	No	Yes			No	T2D
	35.3096	Female	181	54.01	8.7	4.7	1.607	< 10.0	126	133	59	No	No	No	Yes			No	T2D
	58.0904	Male	75	28.98	6.9	3.2	< 5.0	< 10.0	102	124	60	No	No	No	Yes			Yes	T2D
	31.4658	Male	Not on insulin	37.72	9.9	5.7	< 5.0	< 10.0	127	149	85	No	No	No	No			No	T2D
	55.0356	Female	Not on insulin	24.01	4.7	3	< 5.0	< 10.0	103	173	85	No	No	No	No			No	T2D
	43.0301	Female	Not on insulin	25.05	9	7	< 10.0	< 10.0	98	108	61	No	No	No	No			No	T2D
	39.0274	Male	Not on insulin	31.6	5.8	4.7	< 5.0	< 10.0	110	128	84	No	No	No	No			No	T2D
	42.4466	Female	362	28.59	10.5	3.8	< 5.0	< 10.0	103	123	58	No	No	No	Yes			Yes	T2D
	49.3178	Female	91	30	10.4	5.2	< 5.0	< 10.0	106	148	79	No	No	No	Yes			Yes	T2D
	52.0356	Male	Not on insulin	22.41	10.7	7.5	< 5.0	< 10.0	90	115	67	No	No	No	No			Yes	T2D
	35.5973	Female	75	32.98	8.6	9	1.492	< 10.0	106	119	63	No	No	No	Yes			Yes	T2D
	48.4493	Male	Not on insulin	28.58	11.6	6.1	< 5.0	< 10.0	107	116	72	No	No	No	No			Yes	T2D
	34.4411	Male	Not on insulin	23.29	9.5	5.7	2.47	< 10.0	83	115	66	No	No	No	No			Yes	T2D
	37.0137	Male	24	36.99	7.8	5.3	1.24	< 10.0	115	111	75	No	No	No	Yes			No	T2D
	37.6932	Female	54	30.18	9.7	5	< 5.0	< 10.0	103	135	76	No	No	No	Yes			Yes	T2D
	51.4548	Male	73	24.48	14.4	6.9	2.638	3.143	85	141	66	No	No	No	Yes			Yes	T2D
	53.6219	Female	49	42.42	12.1	4.6	1.64	1.836	111	119	60	No	No	No	Yes			Yes	T2D
	38.5616	Female	265	38.74	10.7	3.5	< 5.0	< 10.0	114	137	68	No	No	No	Yes			Yes	T2D
	41.863	Male	8	30.28	11.4	8.8	< 5.0	< 10.0	104	144	98	No	No	No	Yes			Yes	T2D
	61.463	Female	181	29.98	11	4.4	< 5.0	< 10.0	96	135	70	No	No	No	Yes			Yes	T2D
	50.0356	Female	181	31.56	8.4	4.9	6.02	< 10.0	112	136	80	No	No	No	Yes			No	T2D
	45.0301	Male	97	34.06	8	6.1	< 5.0	< 10.0	118	146	85	No	No	No	Yes			Yes	T2D
	54.0356	Female	76	39.57	4.9	5.2	< 5.0	< 10.0	98	138	71	No	No	No	Yes			No	T2D
	40.4466	Male	Not on insulin	26.07	8.4	5.8	< 5.0	< 10.0	90	102	75	No	No	No	No			Yes	T2D
	43.3973	Female	13	31.45	11.8	6.7	< 5.0	< 10.0	108	142	71	No	No	No	Yes			Yes	T2D
	46.0329	Male	Not on insulin	26.99	5.4	6.4	1.314	< 10.0	95	192	104	No	No	No	No			No	T2D
	34.0822	Female	98	33.07	5.4	4	< 5.0	< 10.0	96	112	60	No	No	No	Yes			Yes	T2D
	53.9507	Female	Not on insulin	27.12	8.1	4.3	< 5.0	< 10.0	100	183	88	No	No	No	No			Yes	T2D
	54.4548	Female	Not on insulin	31.61	5.6	3.7	< 5.0	< 10.0	105	141	64	No	No	No	No			No	T2D
	33.0904	Female	48	31.73	6.9	6.6	0	0	133	129	84	No	No	No	Yes			Yes	T2D
	47.7068	Female	Not on insulin	38	5.9	3.8	< 5.0	< 10.0	108	112	78	No	No	No	No			Yes	T2D
	34.0219	Female	Not on insulin	34.8	9.2	4.5	< 5.0	< 10.0	115	116	67	No	No	No	No			No	T2D
	42.9836	Female	0	34.33	5.6	4.6	< 5.0	< 10.0	102	116	68	No	No	No	No			Yes	T2D
	31.3671	Female	49	33.95	6.7	5.2	9.526	< 10.0	95	132	70	No	No	No	Yes			Yes	T2D
	44.7397	Female	Not on insulin	29.15	5.1	6.9	< 5.0	< 10.0	110	102	57	No	No	No	No			Yes	T2D
	37.4356	Male	22	29.85	11.6	5	< 5.0	< 15.0	90	120	91	No	No	No	Yes			Yes	T2D
	36.0247	Male	Not on insulin	28.44	7	7.2	< 5.0	< 10.0	98	150	93	No	No	No	No			Yes	T2D
	53.4548	Male	Not on insulin	27.85	9	5.9	< 5.0	< 10.0	100	114	65	No	No	No	No			No	T2D
	58.4603	Male	Not on insulin	24.54	6	4.4	< 5.0	< 10.0	94	134	86	No	No	No	No			Yes	T2D
	44.4493	Female	Not on insulin	25.1	11.4	6.2	< 5.0	< 10.0	83	116	59	No	No	No	No			No	T2D
	60.0411	Male	122	30.04	10.5	5.6	< 5.0	< 10.0	100	153	69	No	No	No	Yes			No	T2D
	48.4521	Male	148	23.61	8.3	3.4	< 5.0	< 10.0	99	144	72	No	No	No	Yes			No	T2D
	33.4411	Female	224	37.04	14.9	3.5	< 5.0	< 10.0	92	119	64	No	No	No	Yes			Yes	T2D
	39.0247	Male	Not on insulin	20.94	10.1	5.2	3.542	< 10.0	86	142	65	No	No	No	No			Yes	T2D
	46.0301	Female	Not on insulin	19.82	9.6	3.2	1.63	< 10.0	72	139	65	No	No	No	No			Yes	T2D
	64.463	Male	Not on insulin	20.89	10.3	3.7	0	0	76	165	79	No	No	No	No			No	T2D
	42.0356	Female	Not on insulin	28.55	6.3	5.5	< 5.0	< 10.0	89	99	61	No	No	No	No			Yes	T2D
	49.3452	Male	22	45.35	11.7	3.9	< 5.0	< 10.0	135	122	74	No	No	No	Yes			Yes	T2D
	36.4247	Male	Not on insulin	25.52	14.5	5.9	< 5.0	< 10.0	90	107	75	No	No	No	No			Yes	T2D
	57.0384	Female	Not on insulin	22.45	8	3.8	< 5.0	6.7	94	155	70	No	No	No	No			Yes	T2D
	47.3205	Female	Not on insulin	31.6	7.6	4.8	< 5.0	< 10.0	108	149	88	No	No	No	No			Yes	T2D
	38.5288	Female	241	39.06	6.8	4.6	< 5.0	< 10.0	108	211	77	No	No	No	Yes			No	T2D
	42.4466	Female	277	31.69	11.1	4.9	< 5.0	< 10.0	119	149	62	No	No	No	Yes			No	T2D
	42.0274	Female	Not on insulin	29.17	8	4.7	< 5.0	< 10.0	101	90	45	No	No	No	No			Yes	T2D
	58.4575	Female	118	32.87	9.1	6	< 5.0	< 10.0	90	145	80	No	No	No	Yes			No	T2D
	33.0219	Female	79	22.07	8.7	5.1	1.576	< 10.0	64	96	66	No	No	No	Yes			Yes	T2D
	32.3671	Female	50	28.61	7	5.2	< 5.0	< 10.0	86	135	56	No	No	No	Yes			No	T2D
	32.0986	Female	44	43.09	10.2	6.3	< 5.0	< 10.0	121	137	81	No	No	No	Yes			Yes	T2D
	61.6137	Female	Not on insulin	58.52	6.9	5.7	< 5.0	< 10.0	123	126	68	No	No	No	No			Yes	T2D
	40.4466	Female	254	25.99	8.9	5.7	3.63	< 10.0	103	167	67	No	No	No	Yes			Yes	T2D
	36.0247	Female	280	27.93	7.2	4.3	< 5.0	< 10.0	100	117	55	No	No	No	Yes			Yes	T2D
	33.6082	Female	Not on insulin	29.91	6.2	5.2	< 5.0	< 10.0	115	121	70	No	No	No	No			No	T2D
	30.4027	Male	118	31.77	6.1	5.1	< 5.0	< 10.0	121	134	88	No	No	No	Yes			No	T2D
	41.4466	Female	Not on insulin	23.49	7.8	5.5	< 5.0	< 10.0	87	109	50	No	No	No	No			Yes	T2D
	47.4521	Male	217	22.48	11.5	4.3	< 5.0	< 10.0	87	187	84	No	No	No	Yes			No	T2D
	37.4055	Male	362	24.68	7.5	4	< 5.0	< 10.0	98	107	56	No	No	No	Yes			No	T2D
	53.0356	Female	Not on insulin	34.53	6.3	3.3	< 5.0	< 10.0	101	90	69	No	No	No	No			Yes	T2D
	41.8438	Male	205	24.38	7.7	4.4	< 5.0	< 10.0	109	150	75	No	No	No	Yes			Yes	T2D
	60.4603	Female	Not on insulin	28.16	7.3	3.8	< 5.0	< 10.0	94	102	60	No	No	No	No			Yes	T2D
	65.537	Female	Not on insulin	25.43	6.1	4.3	< 5.0	< 10.0	81	118	60	No	No	No	No			Yes	T2D
	64.0438	Male	Not on insulin	23.76	6.9	6.4	< 5.0	< 10.0	102	138	65	No	No	No	No			Yes	T2D
	44.4493	Female	Not on insulin	28.1	8.1	6.7	< 5.0	< 10.0	96	121	70	No	No	No	No			Yes	T2D
	38.8849	Female	Not on insulin	29.39	5.8	5.6	< 5.0	< 10.0	81	118	68	No	No	No	No			No	T2D
	47.0493	Female	Not on insulin	32.94	7.2	5	< 5.0	< 10.0	123	147	87	No	No	No	No			Yes	T2D
	50.4521	Female	158	27.38	8.9	6.5	< 5.0	< 10.0	95	132	74	No	No	No	Yes			Yes	T2D
	58.4575	Male	Not on insulin	27.35	7.4	2.9	6.4	< 10.0	101	150	90	No	No	No	No			No	T2D
	47.1178	Female	61	36.19	10.8	5.6	1.96	< 10.0	125	130	80	No	No	No	Yes			No	T2D
	45.8356	Male	Not on insulin	26.7	6.6	7	1.06	< 10.0	94	152	80	No	No	No	No			Yes	T2D
	64.0438	Male	Not on insulin	23.53	6.9	4.6	< 5.0	< 10.0	91	135	75	No	No	No	No			No	T2D
	47.0329	Female	Not on insulin	23.28	6.7	4.5	< 5.0	< 10.0	110	109	66	No	No	No	No			No	T2D
	40.4466	Female	96	28.96	8.5	3.9	1.3	< 10.0	80	91	54	No	No	No	Yes			No	T2D
	48.5205	Male	Not on insulin	31.31	8.2	6.9	< 5.0	< 10.0	109	141	88	No	No	No	No			Yes	T2D
	46.4521	Female	242	32.42	9.5	5.6	< 5.0	< 10.0	107	180	93	No	No	No	Yes			Yes	T2D
	65.4603	Female	47	41.04	7.3	4.5	< 5.0	< 10.0	111	158	83	No	No	No	Yes			Yes	T2D
	34.4411	Female	63	36.49	12.5	5.4	9.43	< 10.0	98.5	111	69	No	No	No	Yes			Yes	T2D
	32.0219	Male	Not on insulin	33.36	10.4	5.9	< 5.0	< 10.0	112	131	68	No	No	No	No			Yes	T2D
	33.5178	Male	Not on insulin	25.92	7.1	6.3	1.066	1.86	90	123	76	No	No	No	No			No	T2D
	60.4603	Male	Not on insulin	28.16	7.9	5.1	< 5.0	< 10.0	113	162	77	No	No	No	No			Yes	T2D
	31.4411	Female	301	29.22	8.4	4.1	0	0	109	128	70	No	No	No	Yes			Yes	T2D
	63.463	Female	141	30.8	10.4	4.7	< 5.0	< 10.0	106	119	66	No	No	No	Yes			Yes	T2D
	33.8959	Female	241	29.73	8.7	6.9	< 5.0	< 10.0	89	145	62	No	No	No	Yes			No	T2D
	55.0356	Female	Not on insulin	28.19	6.8	4.6	< 5.0	< 10.0	85	116	63	No	No	No	No			Yes	T2D
	35.0795	Male	Not on insulin	20.6	13	8	< 5.0	< 10.0	86	105	67	No	No	No	No			No	T2D
	48.5123	Female	146	30.36	10.8	5.8	< 5.0	< 10.0	94	107	46	No	No	No	Yes			Yes	T2D
	31.0192	Female	388	38.09	10.6	3.3	< 5.0	< 10.0	133	139	67	No	No	No	Yes			Yes	T2D
	52.9534	Male	Not on insulin	24.2	6.1	6.4	< 5.0	< 10.0	101	113	60	No	No	No	No			Yes	T2D
	51.1205	Female	36	69.53	11.1	5.4	< 5.0	< 10.0	130	116	58	No	No	No	Yes			Yes	T2D
	49.4438	Male	Not on insulin	26.4	10.9	7.6	< 5.0	< 10.0	100	122	75	No	No	No	No			No	T2D
	55.0384	Female	Not on insulin	34.37	6.6	5.1	< 5.0	< 10.0	120	140	58	No	No	No	No			Yes	T2D
	39.4466	Female	187	21.04	8.6	3.5	< 5.0	< 10.0	86	128	69	No	No	No	Yes			Yes	T2D
	51.0356	Male	Not on insulin	25.91	12.3	4.8	< 5.0	< 10.0	93	99	68	No	No	No	No			No	T2D
	35.0219	Male	Not on insulin	26.5	8.3	7	4.402	< 10.0	92	132	88	No	No	No	No			No	T2D
	46.9781	Male	Not on insulin	22.48	12.1	3.1	2.116	< 10.0	90	106	68	No	No	No	No			Yes	T2D
	45.8219	Female	117	43.2	8.7	4.3	< 5.0	< 10.0	118	127	88	No	No	No	Yes			Yes	T2D
	62.6521	Male	Not on insulin	27.74	7.3	6.7	0	0	100	148	72	No	No	No	No			No	T2D
	54.0356	Male	123	31.57	8	4.6	< 5.0	< 10.0	111	131	66	No	No	No	Yes			No	T2D
	32.4959	Male	166	25.76	8.9	7.5	4.8	< 10.0	88	160	99	No	No	No	Yes			Yes	T2D
	49.4521	Female	Not on insulin	31.38	10.4	6	< 5.0	< 10.0	106	125	75	No	No	No	No			No	T2D
	55.4548	Female	Not on insulin	29.33	7.9	5.8	< 5.0	< 10.0	105	149	77	No	No	No	No			No	T2D
	49.0329	Female	262	32.67	8.5	3	9.57	< 10.0	107	188	79	No	No	No	Yes			No	T2D
	54.4548	Female	203	31.25	8.9	2.9	0	0	108	128	61	No	No	No	Yes			Yes	T2D
	42.0274	Female	Not on insulin	29.95	6.3	4.2	< 5.0	< 10.0	102	124	63	No	No	No	No			Yes	T2D
	53.611	Male	239	30.17	7.8	4	< 5.0	< 10.0	96	158	71	No	No	No	Yes			Yes	T2D
	41.4466	Female	147	27.68	10.5	4.3	< 5.0	< 10.0	90	109	57	No	No	No	Yes			No	T2D
	45.4493	Male	Not on insulin	23.23	6.1	3.3	0	0	97	141	79	No	No	No	No			Yes	T2D
	62.4603	Female	Not on insulin	28.56	8.3	6.2	< 5.0	< 10.0	90	219	105	No	No	No	No			No	T2D
	52.5507	Female	Not on insulin	25.97	7.5	3.7	< 5.0	< 10.0	82	121	82	No	No	No	No			No	T2D
	44.4493	Male	Not on insulin	24.21	7.3	4.5	< 5.0	< 10.0	103	110	82	No	No	No	No			Yes	T2D
	41.4493	Female	232	22.21	13.8	7.5	< 5.0	< 10.0	97	189	97	No	No	No	Yes			Yes	T2D
	49.0795	Male	Not on insulin	24.73	7.4	4.7	3.499	< 10.0	96	121	81	No	No	No	No			No	T2D
	39.4466	Female	183	27.27	11.2	3.8	0	0	94	129	68	No	No	No	Yes			Yes	T2D
	42.5315	Male	303	28.63	8.9	3.9	< 5.0	< 10.0	89	170	79	No	No	No	Yes			No	T2D
	31.0219	Female	159	36.52	8.3	3.9	< 5.0	< 10.0	108	136	84	No	No	No	Yes			No	T2D
	62.463	Female	Not on insulin	26.74	6.6	3.4	< 5.0	< 10.0	91	133	72	No	No	No	No			Yes	T2D
	55.4575	Male	Not on insulin	31.18	7.4	3.8	0	0	96	138	78	No	No	No	No			No	T2D
	53.1178	Male	Not on insulin	37.02	5.9	6.1	< 5.0	< 10.0	128	163	74	No	No	No	No			Yes	T2D
	46.4493	Male	244	28.04	10.3	3.1	< 5.0	< 10.0	105	128	62	No	No	No	Yes			No	T2D
	39.6904	Female	104	30.9	10	4.8	< 5.0	< 10.0	91	109	73	No	No	No	Yes			Yes	T2D
	30.0384	Female	182	27.47	12	5.6	< 5.0	< 10.0	103	129	68	No	No	No	Yes			Yes	T2D
	33.2082	Male	51	32.77	8.3	4.5	1.66	< 10.0	113	111	61	No	No	No	Yes			Yes	T2D
	67.0438	Male	Not on insulin	27.79	9.6	4.7	< 5.0	< 10.0	92	111	60	No	No	No	No			Yes	T2D
	34.0247	Female	Not on insulin	36.71	7.6	4.4	2.586	< 10.0	107	114	66	No	No	No	No			Yes	T2D
	44.0301	Male	Not on insulin	30.35	7.6	3.7	0.446	< 10.0	105	148	73	No	No	No	No			No	T2D
	48.0329	Female	Not on insulin	36.25	9.6	4.3	3.3	< 10.0	90	128	66	No	No	No	No			Yes	T2D
	34.4877	Female	Not on insulin	36.8	8.4	4.9	< 5.0	< 10.0	104	145	68	No	No	No	No			Yes	T2D
	69.0466	Female	Not on insulin	24.89	5.8	6.2	< 5.0	< 10.0	84	163	65	No	No	No	No			No	T2D
	65.0712	Male	Not on insulin	32.87	10.4	5.1	< 5.0	< 10.0	105	136	77	No	No	No	No			Yes	T2D
	30.5452	Male	63	28.2	11.6	7.7	2.4	< 10.0	101	129	77	No	No	No	Yes			Yes	T2D
	34.0055	Female	76	20.7	7.8	4.2	< 5.0	< 10.0	86	103	61	No	No	No	Yes			Yes	T2D
	39.6795	Male	135	30.84	12.2	6.5	< 5.0	< 10.0	93	107	72	No	No	No	Yes			Yes	T2D
	43.5178	Female	208	33.32	12.3	6.9	< 5.0	< 10.0	84	173	65	No	No	No	Yes			Yes	T2D
	44.4493	Female	Not on insulin	24.91	7.1	6	< 5.0	< 10.0	90	133	71	No	No	No	No			No	T2D
	44.4493	Female	147	26.76	5.9	6.1	< 5.0	< 10.0	92	125	67	No	No	No	Yes			Yes	T2D
	45.0301	Female	153	48.28	10.3	5.8	< 5.0	< 10.0	125	178	87	No	No	No	Yes			Yes	T2D
	34.0219	Male	193	34.6	12.8	2.9	< 5.0	< 10.0	104	124	76	No	No	No	Yes			No	T2D
	39.4466	Female	124	31.25	9.7	3.6	< 5.0	< 10.0	105	101	48	No	No	No	Yes			No	T2D
	51.874	Male	Not on insulin	34.16	12	5.3	0.642	< 10.0	107	160	90	No	No	No	No			Yes	T2D
	54.3068	Male	Not on insulin	27.4	6.7	4.6	< 5.0	< 10.0	100	139	85	No	No	No	No			No	T2D
	47.1014	Male	31	36.77	11.4	8.3	1.954	< 10.0	123	125	75	No	No	No	Yes			No	T2D
	46.0301	Female	Not on insulin	28.85	8.5	6.2	0.9	< 10.0	90	121	61	No	No	No	No			Yes	T2D
	59.1233	Male	Not on insulin	33.61	6.9	4.5	2.13	< 10.0	113	173	103	No	No	No	No			Yes	T2D
	50.2877	Female	Not on insulin	31.36	10.9	8.4	2.69	< 10.0	100	123	66	No	No	No	No			Yes	T2D
	38.2767	Male	Not on insulin	27.68	8.6	5.1	< 5.0	< 10.0	90	107	69	No	No	No	No			No	T2D
	40.8603	Female	157	50.45	8	4.4	< 5.0	< 10.0	135	120	60	No	No	No	Yes			Yes	T2D
	41.5178	Female	Not on insulin	30.3	11.3	5.6	< 5.0	< 10.0	95	137	76	No	No	No	No			Yes	T2D
	36.5973	Male	45	25.23	12	6.4	1.29	< 10.0	95	142	83	No	No	No	Yes			No	T2D
	33.4438	Male	87	30.09	12.6	5.7	3.946	< 10.0	100	109	73	No	No	No	Yes			Yes	T2D
	43.0301	Male	Not on insulin	20.2	8.7	4.2	< 5.0	< 10.0	77	100	78	No	No	No	No			Yes	T2D
	46.2795	Male	Not on insulin	26.33	7.9	4.9	< 5.0	< 10.0	104	105	57	No	No	No	No			No	T2D
	41.4466	Male	142	30.09	9.5	4.2	< 5.0	< 10.0	101	135	56	No	No	No	Yes			Yes	T2D
	47.0356	Male	202	26.61	10.5	4.2	< 5.0	< 10.0	98	121	64	No	No	No	Yes			Yes	T2D
	49.4575	Male	Not on insulin	25.28	12.4	7.4	< 5.0	< 10.0	100	107	69	No	No	No	No			Yes	T2D
	35.8575	Male	288	28.95	7	3.3	< 5.0	< 10.0	103	113	57	No	No	No	Yes			Yes	T2D
	41.5233	Female	41	32.49	10.6	5.9	< 5.0	< 10.0	110	104	69	No	No	No	Yes			Yes	T2D
	47.6027	Female	110	22.98	10.7	4.9	< 5.0	< 10.0	82	132	57	No	No	No	Yes			Yes	T2D
	44.4493	Male	279	30.12	6.2	3.3	< 5.0	< 10.0	106	140	69	No	No	No	Yes			No	T2D
	32.1507	Male	138	24.91	8.1	4	0.67	5.4	95	107	70	No	No	No	Yes			Yes	T2D
	52.0356	Male	198	29.64	10.1	5.9	5.2	3.969	80	101	57	No	No	No	Yes			No	T2D
	46.4521	Female	Not on insulin	30.22	7.2	3.9	< 5.0	< 10.0	86	130	64	No	No	No	No			No	T2D
	45.7781	Male	304	25.73	10.3	1.9	< 5.0	< 10.0	99	111	68	No	No	No	Yes			Yes	T2D
	47.2	Female	Not on insulin	32.3	6.5	5.6	< 5.0	< 10.0	104	109	65	No	No	No	No			No	T2D
	39.4438	Female	Not on insulin	26.79	7	5	1.459	< 10.0	91	105	61	No	No	No	No			Yes	T2D
	47.0658	Male	32	24.44	13.5	7.4	< 5.0	< 10.0	104	108	74	No	No	No	Yes			Yes	T2D
	34.4438	Female	93	29.9	9.9	3	< 5.0	< 10.0	96	113	68	No	No	No	Yes			Yes	T2D
	39.0247	Male	174	26.15	5.8	4.5	< 5.0	< 10.0	102	117	75	No	No	No	Yes			Yes	T2D
	37.7288	Male	Not on insulin	26.11	11.3	5.4	< 5.0	< 10.0	77	122	70	No	No	No	No			No	T2D
	42.8493	Female	Not on insulin	33.73	6.4	5.1	< 5.0	< 10.0	104	111	73	No	No	No	No			No	T2D
	36.2658	Female	Not on insulin	37.95	7.8	6.1	< 5.0	< 10.0	97	134	83	No	No	No	No			Yes	T2D
	49.4521	Female	76	28.16	12.1	6.5	< 5.0	< 10.0	79	129	73	No	No	No	Yes			Yes	T2D
	55.2301	Female	Not on insulin	30.26	6.4	4.1	< 5.0	< 10.0	105	139	66	No	No	No	No			Yes	T2D
	44.2219	Male	80	25.46	7.1	4	< 5.0	< 10.0	88	122	72	No	No	No	Yes			No	T2D
	52.0356	Female	Not on insulin	34.58	8.9	4.8	1.389	6.324	103	115	67	No	No	No	No			Yes	T2D
	47.6932	Male	153	27.05	6.1	4	1.241	< 10.0	95	135	76	No	No	No	Yes			Yes	T2D
	46.3781	Male	Not on insulin	28.4	6.2	5.8	< 5.0	4.719	101	109	61	No	No	No	No			Yes	T2D
	43.7781	Male	61	29.56	9.3	5	< 5.0	< 10.0	107	141	74	No	No	No	Yes			Yes	T2D
	35.9178	Female	Not on insulin	28.72	5.9	6.3	4.1	2.753	99	96	66	No	No	No	No			Yes	T2D
	46.0301	Female	Not on insulin	30.28	8.8	4	< 5.0	< 10.0	95	124	65	No	No	No	No			Yes	T2D
	37.4438	Male	Not on insulin	28.69	7.2	4.1	< 5.0	< 10.0	107	132	85	No	No	No	No			No	T2D
	47.7753	Male	Not on insulin	29.98	7	6.2	0.2	< 10.0	100	114	63	No	No	No	No			Yes	T2D
	30.8986	Male	424	31.21	8.5	4.1	4.972	< 10.0	117	148	60	No	No	No	Yes			Yes	T2D
	38.5644	Male	16	30.48	8	6	1.379	< 10.0	98	113	74	No	No	No	Yes			Yes	T2D
	31.6082	Female	279	37.11	12.9	6.4	< 5.0	< 10.0	110	113	63	No	No	No	Yes			Yes	T2D
	50.4548	Male	131	29.76	9.3	4.1	< 5.0	< 10.0	95	157	88	No	No	No	Yes			Yes	T2D
	40.4466	Female	136	44.79	7	4.5	0	0	136	99	42	No	No	No	Yes			No	T2D
	36.0247	Female	Not on insulin	35.38	7	5.2	< 5.0	< 10.0	111	121	71	No	No	No	No			Yes	T2D
	48.9863	Female	Not on insulin	27.24	6.4	4.6	< 5.0	< 10.0	106	135	62	No	No	No	No			Yes	T2D
	45.0356	Male	76	27.89	12.5	6.1	< 5.0	< 10.0	97	108	70	No	No	No	Yes			Yes	T2D
	54.0466	Female	208	20.35	13.1	6.2	< 5.0	< 10.0	66	100	60	No	No	No	Yes			No	T2D
	46.0301	Male	244	25.56	9.1	6.3	< 5.0	< 10.0	102	156	62	No	No	No	Yes			No	T2D
	41.0274	Male	Not on insulin	29.17	10.2	2.4	< 5.0	< 10.0	107	120	76	No	No	No	No			No	T2D
	37.4438	Male	Not on insulin	28.31	12.6	5.3	< 5.0	< 10.0	86	106	70	No	No	No	No			No	T2D
	35.8575	Male	Not on insulin	30	6.9	5.7	3.966	< 10.0	102	119	81	No	No	No	No			Yes	T2D
	38.5315	Male	40	29.7	7.9	3.9	< 5.0	< 10.0	104	120	82	No	No	No	Yes			No	T2D
	39.1068	Female	Not on insulin	38.9	9.6	6.3	< 5.0	< 10.0	125	130	74	No	No	No	No			Yes	T2D
	33.5205	Female	Not on insulin	31.24	9.5	3.8	3.09	< 10.0	94	102	71	No	No	No	No			Yes	T2D
	47.4493	Male	12	27.91	9.3	5.1	0	< 10.0	99	102	60	No	No	No	Yes			No	T2D
	43.0274	Female	Not on insulin	36.68	7.2	3.7	0.851	< 10.0	111	160	68	No	No	No	No			Yes	T2D
	40.9452	Male	Not on insulin	34.28	7.5	4.2	< 5.0	< 10.0	106	120	66	No	No	No	No			Yes	T2D
	31.1288	Male	Not on insulin	31.11	9.9	5.9	< 5.0	< 10.0	97	137	94	No	No	No	No			Yes	T2D
	35.2712	Male	326	34.38	6.8	5.3	< 5.0	< 10.0	125	184	69	No	No	No	Yes			Yes	T2D
	55.9726	Male	Not on insulin	29.21	6.3	4.7	< 10.0	< 10.0	106	147	67	No	No	No	No			Yes	T2D
	34.4411	Male	Not on insulin	23.52	8.2	3.3	1.4	8.5	83	117	55	No	No	No	No			Yes	T2D
	32.1068	Male	162	24.57	11.9	8.5	< 5.0	< 10.0	83	115	67	No	No	No	Yes			Yes	T2D
	46.0329	Male	Not on insulin	22.76	7.5	7	< 5.0	< 10.0	85	125	82	No	No	No	No			No	T2D
	47.4521	Male	Not on insulin	32.21	6.1	6.6	0	0	117	176	78	No	No	No	No			Yes	T2D
	37.4438	Female	244	32.54	6.6	4.2	0	0	88	110	73	No	No	No	Yes			Yes	T2D
	50.4521	Female	94	47.43	8.8	5.3	< 5.0	< 10.0	114	145	85	No	No	No	Yes			No	T2D
	61.7178	Female	68	33.4	9.1	5.1	< 5.0	< 10.0	95	148	85	No	No	No	Yes			No	T2D
	35.5973	Female	76	33.15	13.8	7.9	< 5.0	< 10.0	88	93	59	No	No	No	Yes			Yes	T2D
	36.0247	Female	Not on insulin	34.65	8.5	5.3	0.886	< 10.0	101	111	72	No	No	No	No			Yes	T2D
	47.4521	Female	231	32.51	10.9	5.2	< 5.0	< 10.0	101	189	65	No	No	No	Yes			No	T2D
	48.7041	Male	Not on insulin	32.71	8	4.2	5.67	< 10.0	95	147	73	No	No	No	No			Yes	T2D
	39.4274	Female	184	33.59	13.7	5.2	< 5.0	< 10.0	91	123	58	No	No	No	Yes			Yes	T2D
	48.5753	Male	Not on insulin	28.6	8.8	3	1.869	< 10.0	87	132	68	No	No	No	No			Yes	T2D
	34.0219	Female	257	27.64	10.6	4.5	< 5.0	< 10.0	117	127	62	No	No	No	Yes			No	T2D
	34.2685	Male	168	33.84	8.6	4.8	< 5.0	< 10.0	107	117	78	No	No	No	Yes			Yes	T2D
	56.0384	Female	Not on insulin	21.47	6.3	5.7	2.7	0.55	86	123	71	No	No	No	No			Yes	T2D
	51.5562	Female	Not on insulin	30.43	13.5	4.7	< 5.0	< 10.0	83	112	63	No	No	No	No			Yes	T2D
	53.0082	Male	Not on insulin	23.01	8.3	3.6	< 5.0	< 10.0	85	103	58	No	No	No	No			Yes	T2D
	60.4603	Male	89	28.01	8.3	4.1	< 5.0	< 10.0	108	145	75	No	No	No	Yes			No	T2D
	35.6932	Female	60	35.31	9.4	6	< 5.0	< 10.0	96	123	78	No	No	No	Yes			No	T2D
	41.1041	Female	159	27.95	10.7	5.6	1.409	1.487	84	190	80	No	No	No	Yes			No	T2D
	45.3425	Male	161	28.35	11.1	3.6	< 5.0	< 10.0	99	177	63	No	No	No	Yes			Yes	T2D
	31.4411	Male	174	37.52	8.5	5.7	< 10.0	< 10.0	113	155	70	No	No	No	Yes			Yes	T2D
	47.0329	Female	28	31.06	9.5	5	0.403	< 10.0	91	117	78	No	No	No	Yes			No	T2D
	51.4548	Female	Not on insulin	29.37	7.5	3.9	< 5.0	< 10.0	104	131	74	No	No	No	No			No	T2D
	56.0384	Female	Not on insulin	36.96	8.8	5.7	< 5.0	< 10.0	112	149	77	No	No	No	No			No	T2D
	63.4329	Female	Not on insulin	33.09	6	4.1	< 5.0	< 10.0	92	108	61	No	No	No	No			No	T2D
	59.1014	Male	Not on insulin	28.2	6.7	4.4	< 5.0	< 10.0	95	127	78	No	No	No	No			Yes	T2D
	45.0301	Male	Not on insulin	28.73	8.4	7.6	< 5.0	< 10.0	105	126	75	No	No	No	No			Yes	T2D
	43.7726	Male	Not on insulin	31.45	6.3	6	1.806	8.63	97	122	78	No	No	No	No			Yes	T2D
	35.0247	Male	Not on insulin	39.77	7.1	3.7	< 5.0	< 10.0	123	107	67	No	No	No	No			No	T2D
	44.6055	Female	Not on insulin	31.85	6.3	3.6	1.25	5.33	97	107	69	No	No	No	No			Yes	T2D
	43.3425	Male	305	30.25	11.1	6.2	< 5.0	< 10.0	94	129	74	No	No	No	Yes			No	T2D
	49.4548	Male	79	16.56	14.9	5.7	< 5.0	< 10.0	76	108	75	No	No	No	Yes			No	T2D
	56.4384	Female	Not on insulin	29.73	6.5	3.1	7.4	< 10.0	95	133	66	No	No	No	No			Yes	T2D
	48.3863	Female	49	28.53	7.5	4.3	< 5.0	< 10.0	107	118	50	No	No	No	Yes			No	T2D
	31.0466	Female	Not on insulin	33.54	9.3	4.5	< 10.0	< 10.0	99	120	71	No	No	No	No			Yes	T2D
	49.2932	Female	Not on insulin	31.98	6.5	4.6	3.06	< 10.0	111	140	79	No	No	No	No			Yes	T2D
	44.8521	Female	Not on insulin	35.38	6.4	4.9	0	0	104	113	67	No	No	No	No			No	T2D
	41.8466	Female	341	28.38	11.3	5.4	< 5.0	< 10.0	94	101	43	No	No	No	Yes			No	T2D
	53.0356	Male	165	21.93	9.8	8.4	< 5.0	< 10.0	81	165	83	No	No	No	Yes			No	T2D
	48.4877	Female	Not on insulin	32.67	8.2	7.2	< 5.0	< 10.0	91	132	59	No	No	No	No			Yes	T2D
	41.0274	Female	214	36.74	10.1	4.7	4.2	0.276	113	119	69	No	No	No	Yes			Yes	T2D
	38.9233	Male	Not on insulin	24.24	6.7	5.6	3.1	5.329	85	110	76	No	No	No	No			Yes	T2D
	64.3041	Male	6	24.5	8.1	5	0	< 10.0	89	131	60	No	No	No	Yes			No	T2D
	49.4521	Female	Not on insulin	29.96	6.2	3.5	< 5.0	< 10.0	105	120	72	No	No	No	No			Yes	T2D
	35.0986	Male	Not on insulin	28.88	7.5	5	1.028	5.43	94	116	77	No	No	No	No			Yes	T2D
	59.4575	Female	106	30.35	11.6	7.1	< 5.0	< 10.0	100	119	64	No	No	No	Yes			No	T2D
	64.0438	Male	118	29.28	9.9	5.2	1.996	< 10.0	105	146	73	No	No	No	Yes			Yes	T2D
	44.0301	Female	293	34.48	9.9	5.3	< 5.0	< 10.0	92	121	67	No	No	No	Yes			Yes	T2D
	38.0904	Female	67	24.13	7.1	2.9	< 5.0	< 10.0	71	98	62	No	No	No	Yes			Yes	T2D
	35.6795	Female	186	39.89	11.4	5.2	4.4	4.124	109	156	78	No	No	No	Yes			No	T2D
	41.1699	Female	125	30.79	10	4.7	< 5.0	< 10.0	106	112	63	No	No	No	Yes			Yes	T2D
	39.0274	Male	Not on insulin	25.62	9.1	4.7	5.3	3.8	92	125	72	No	No	No	No			No	T2D
	59.0411	Male	Not on insulin	31.63	9.3	5.3	3.29	2.65	103	160	81	No	No	No	No			No	T2D
	39.4466	Male	Not on insulin	27.12	8.1	7	< 5.0	< 10.0	103	130	81	No	No	No	No			No	T2D
	55.0384	Female	66	32.1	9.5	5.6	< 10.0	< 10.0	109	155	74	No	No	No	Yes			No	T2D
	37.0247	Male	Not on insulin	26.47	7.4	4.3	3.23	< 10.0	93	133	72	No	No	No	No			Yes	T2D
	48.0329	Male	Not on insulin	22.72	9.2	3.7	< 10.0	< 10.0	83	113	56	No	No	No	No			Yes	T2D
	41.0822	Female	178	35.48	8.8	3.6	< 10.0	< 10.0	112	134	74	No	No	No	Yes			Yes	T2D
	40.4466	Female	Not on insulin	36.94	6	5.3	2.293	0.743	99	138	71	No	No	No	No			Yes	T2D
	59.0384	Female	Not on insulin	24.37	12.2	5.2	< 5.0	< 10.0	91	147	65	No	No	No	No			No	T2D
	31.4219	Male	Not on insulin	32.94	8.3	4.2	2.352	< 10.0	112	100	59	No	No	No	No			No	T2D
	30.7507	Male	123	38.87	8.4	3.7	< 5.0	< 10.0	113	119	66	No	No	No	Yes			No	T2D
	47.7479	Male	Not on insulin	27.08	9.2	6.4	5	3.337	108	138	76	No	No	No	No			Yes	T2D
	36.4438	Female	Not on insulin	33.96	7	5.3	0	0	114	137	82	No	No	No	No			No	T2D
	44.2493	Male	186	29.3	10.1	4.3	1.583	5.62	110	135	80	No	No	No	Yes			Yes	T2D
	45.4493	Female	Not on insulin	29.83	14.4	5.1	3.3	7.071	97	126	79	No	No	No	No			No	T2D
	46.4493	Female	114	41.43	9.4	3.8	< 5.0	< 10.0	115	136	66	No	No	No	Yes			Yes	T2D
	66.6822	Female	Not on insulin	34.13	6.1	5.1	< 5.0	< 10.0	122	135	64	No	No	No	No			No	T2D
	50.0356	Female	81	32.05	9.8	3.9	< 5.0	< 10.0	94	144	63	No	No	No	Yes			Yes	T2D
	48.0329	Female	87	35.86	6.3	3.6	4.201	< 10.0	109	122	70	No	No	No	Yes			No	T2D
	46.4438	Male	Not on insulin	28.69	6.6	2.6	< 5.0	< 10.0	109	125	76	No	No	No	No			No	T2D
	39.063	Female	Not on insulin	41.01	7.3	4.7	< 5.0	< 10.0	124	122	78	No	No	No	No			Yes	T2D
	48.2685	Male	Not on insulin	26.53	6.8	4.4	1.5	0.594	91	150	86	No	No	No	No			Yes	T2D
	37.5534	Male	Not on insulin	24.79	7.1	5.5	1	3.77	75	126	61	No	No	No	No			Yes	T2D
	34.8274	Female	223	35.86	9	3.6	5	1.545	94	127	68	No	No	No	Yes			Yes	T2D
	32.7315	Male	Not on insulin	28.9	8.2	5.1	7.49	< 10.0	104	110	75	No	No	No	No			Yes	T2D
	66.4658	Female	Not on insulin	28.55	12.3	4.4	< 5.0	< 10.0	103	110	59	No	No	No	No			Yes	T2D
	39.0274	Female	132	43.89	9.8	5.1	2.348	0.351	133	178	81	No	No	No	Yes			Yes	T2D
	65.1014	Female	Not on insulin	28.46	8.1	14.5	1	6.47	89	117	89	No	No	No	No			Yes	T2D
	42.0274	Male	66	30.47	8.2	2.7	0.889	4.74	105	102	68	No	No	No	Yes			Yes	T2D
	37.0247	Male	156	18.71	10.9	4.6	< 10.0	< 10.0	77	123	70	No	No	No	Yes			No	T2D
	35.2767	Male	65	37.72	11.1	4.9	1.278	6.1	104	119	67	No	No	No	Yes			Yes	T2D
	48.0575	Male	Not on insulin	31.55	6.4	5.7	< 5.0	< 10.0	111	138	80	No	No	No	No			Yes	T2D
	47.0849	Male	182	31.16	12.6	4.2	5.1	< 10.0	95	132	76	No	No	No	Yes			Yes	T2D
	45.0849	Female	Not on insulin	28.91	5.6	5.7	< 5.0	< 10.0	76	137	63	No	No	No	No			No	T2D
	43.3425	Female	71	37.93	12.1	3.4	4.7	1.545	105	118	69	No	No	No	Yes			No	T2D
	40.4466	Female	Not on insulin	34.41	7.4	6.4	< 5.0	< 10.0	93	133	90	No	No	No	No			Yes	T2D
	56.0384	Female	102	32.31	11.5	4.2	< 5.0	< 10.0	108	128	74	No	No	No	Yes			Yes	T2D
	55.0356	Male	89	34.65	13.8	5.5	< 5.0	< 10.0	108	121	69	No	No	No	Yes			Yes	T2D
	38.8521	Male	39	37.08	10.8	4	1.139	5.46	136	116	84	No	No	No	Yes			Yes	T2D
	48.3342	Female	130	32.31	10.9	7.8	1.25	5.09	94	127	78	No	No	No	Yes			Yes	T2D
	57.4986	Female	Not on insulin	32.06	6	6.3	1.361	5.59	97	144	69	No	No	No	No			No	T2D
	45.4493	Female	366	33.76	12.1	5	1.083	4.317	114	119	67	No	No	No	Yes			Yes	T2D
	46.4521	Female	Not on insulin	28.97	7.7	5.4	4.69	< 10.0	105	113	68	No	No	No	No			No	T2D
	46.4521	Female	Not on insulin	33.56	6.7	3.5	4.4	1.575	112	124	59	No	No	No	No			No	T2D
	52.0548	Female	Not on insulin	23.51	5.9	4.9	< 10.0	< 10.0	78	140	77	No	No	No	No			Yes	T2D
	49.0986	Female	13	20.26	14.2	6.7	6.8	1.768	75	110	60	No	No	No	Yes			No	T2D
	56.8959	Male	Not on insulin	32.69	7	7.7	1.55	< 10.0	110	132	80	No	No	No	No			Yes	T2D
	59.126	Female	64	42.21	10.3	5	4.6	0.973	113	175	89	No	No	No	Yes			Yes	T2D
	34.0411	Male	Not on insulin	28.58	8.5	4.1	5.3	3.16	97	99	63	No	No	No	No			No	T2D
	39.4959	Female	Not on insulin	25.29	6.6	7.1	3.9	2.806	83	99	60	No	No	No	No			No	T2D
	39.0274	Male	127	32.77	9.7	5.1	8.51	< 10.0	103	125	83	No	No	No	Yes			Yes	T2D
	58.4575	Male	246	20.55	10.9	3.6	5.5	1.909	86	99	70	No	No	No	Yes			No	T2D
	33.2521	Male	Not on insulin	31.12	10.7	6.2	4.1	1.8	93	118	70	No	No	No	No			Yes	T2D
	37.4356	Male	Not on insulin	24.54	14.9	8.4	3.6	1.011	78	122	92	No	No	No	No			Yes	T2D
	44.5288	Male	Not on insulin	34.54	8.9	5.5	3.16	2.47	103	133	76	No	No	No	No			No	T2D
	56.2822	Female	Not on insulin	25.71	7.5	4.5	4.9	3.337	89	114	62	No	No	No	No			Yes	T2D
	49.8603	Female	58	31.84	7.3	4.1	3.015	5.743	103	108	62	No	No	No	Yes			Yes	T2D
	40.0274	Female	222	27.81	8.5	4.9	2.21	0.936	97	128	67	No	No	No	Yes			Yes	T2D
	34.0247	Male	Not on insulin	29.75	9.3	5.2	1.87	0.42	88	116	55	No	No	No	No			Yes	T2D
	58.3507	Female	Not on insulin	29.71	6.8	5.1	1.298	4.814	105	109	73	No	No	No	No			Yes	T2D
	44.1945	Male	Not on insulin	24.43	6.4	5.8	1.105	3.718	96	136	76	No	No	No	No			No	T2D
	40.4466	Female	Not on insulin	34.62	11.1	6.3	2.603	5.193	110	157	82	No	No	No	No			No	T2D
	49.4521	Male	Not on insulin	28.55	7.4	3.1	4.1	3.536	100	123	68	No	No	No	No			Yes	T2D
	47.2274	Male	Not on insulin	26.7	6.9	4.1	1.409	2.379	101	110	73	No	No	No	No			Yes	T2D
	61.4603	Female	190	23.74	7.6	3.3	5.6	1.734	77	149	62	No	No	No	Yes			Yes	T2D
	51.4575	Female	32	32.76	10.4	5.4	3.9	1.135	94	183	98	No	No	No	Yes			Yes	T2D
	52.4548	Female	6	32.63	9.3	4.9	3.3	5.62	98	146	74	No	No	No	Yes			Yes	T2D
	54.4521	Female	73	22.98	10.7	5.7	2.945	5.53	76	101	58	No	No	No	Yes			Yes	T2D
	32.0219	Female	86	27.21	9.9	7.1	4.2	1.299	93	110	57	No	No	No	Yes			Yes	T2D
	57.0411	Female	72	29.86	8.4	5	5.476	4.436	111	113	78	No	No	No	Yes			Yes	T2D
	61.126	Female	Not on insulin	32.65	8.8	4.7	4.6	1.18	112	179	83	No	No	No	No			No	T2D
	38.5973	Female	Not on insulin	33.7	5.9	5.9	1.3	1.95	100	99	64	No	No	No	No			No	T2D
	39.2082	Male	Not on insulin	25.03	6.6	6.8	< 5.0	< 10.0	88	117	70	No	No	No	No			Yes	T2D
	51.0356	Female	Not on insulin	45.51	7.7	4	3.9	2.549	112	133	55	No	No	No	No			Yes	T2D
	47.4521	Male	270	26.49	9.3	2.2	5.2	1.203	93	115	61	No	No	No	Yes			No	T2D
	37.0247	Male	Not on insulin	30.45	9	4.7	4.4	2.155	107	124	75	No	No	No	No			Yes	T2D
	52.0082	Female	Not on insulin	29.34	7.8	4.7	5.2	2.023	80	103	52	No	No	No	No			Yes	T2D
	49.0356	Male	Not on insulin	29.41	11.1	4.2	4.4	1.946	93	119	68	No	No	No	No			No	T2D
	48.4521	Female	Not on insulin	26.42	7.5	3	3.664	5.707	85	108	59	No	No	No	No			No	T2D
	37.0877	Female	Not on insulin	30.08	5.3	5.6	1.547	5.601	85	119	80	No	No	No	No			Yes	T2D
	51.1041	Female	Not on insulin	40.48	8.9	4.5	4.9	1.545	135	206	95	No	No	No	No			No	T2D
	39.0274	Female	166	37.61	7.2	4.4	2.597	3.365	133	117	66	No	No	No	Yes			Yes	T2D
	40.0274	Female	90	36.45	6.4	3.9	1.961	4.436	99	127	72	No	No	No	Yes			No	T2D
	61.2603	Male	Not on insulin	32.03	6.8	6.2	4.882	5.193	113	155	89	No	No	No	No			Yes	T2D
	43.5562	Male	Not on insulin	23.61	6.2	5.5	1.436	2.264	86	139	89	No	No	No	No			No	T2D
	50.0329	Male	114	30.32	11.6	3.3	2.603	4.244	111	160	68	No	No	No	Yes			No	T2D
	39.9205	Male	Not on insulin	33.61	11	6.5	1.657	3.715	103	109	62	No	No	No	No			No	T2D
	49.537	Male	Not on insulin	39.68	12.2	7.6	< 5.0	< 10.0	123	146	86	No	No	No	No			Yes	T2D
	52.6219	Male	Not on insulin	26.7	7.3	4.3	5	1.43	99	137	77	No	No	No	No			Yes	T2D
	48.4521	Male	43	33.87	11.5	3.8	4.53	4.38	103	113	76	No	No	No	Yes			Yes	T2D
	47.0329	Female	Not on insulin	38.39	8.9	8.2	4.116	6.273	105	108	68	No	No	No	No			Yes	T2D
	42.0301	Female	Not on insulin	29.74	7	4.2	1.547	5.801	104	135	69	No	No	No	No			Yes	T2D
	33.6575	Male	Not on insulin	32.73	5.5	6.6	3.26	5.946	101	128	75	No	No	No	No			No	T2D
	41.4466	Male	Not on insulin	34.48	8.7	6.8	2.338	3.875	94	116	69	No	No	No	No			Yes	T2D
	36.9562	Male	258	35.05	8	3.6	2.348	4.102	116	141	73	No	No	No	Yes			No	T2D
	45.6986	Female	Not on insulin	26.64	5.1	3.9	3.664	4.38	87	140	72	No	No	No	No			Yes	T2D
	52.4548	Female	126	30.08	9.1	5.9	3.371	6.809	105	115	73	No	No	No	Yes			Yes	T2D
	45.0849	Female	Not on insulin	38.54	9.6	4.7	4.348	4.139	107	143	68	No	No	No	No			Yes	T2D
	49.4219	Male	138	30.72	8.9	6.5	5.249	2.5	107	83	66	No	No	No	Yes			Yes	T2D
	46.3616	Male	Not on insulin	26.17	11.5	5.6	2.67	4.937	88	111	70	No	No	No	No			Yes	T2D
	44.6493	Male	Not on insulin	26.61	7.9	3.7	2.044	1.669	107	145	68	No	No	No	No			Yes	T2D
	55.7699	Male	Not on insulin	23.81	8.9	3.3	1.023	4.332	89	170	72	No	No	No	No			No	T2D
	42.0274	Female	Not on insulin	24.84	10.2	4.1	3.085	5.032	97	140	75	No	No	No	No			Yes	T2D
	54.0384	Female	Not on insulin	38.25	7.6	3.7	1.464	3.048	113	137	68	No	No	No	No			Yes	T2D
	35.4438	Male	Not on insulin	28.4	6.6	4.1	3.34	< 10.0	94	115	69	No	No	No	No			Yes	T2D
	48.5178	Female	Not on insulin	34.67	6.5	3.5	1.74	6.095	106	116	53	No	No	No	No			No	T2D
	42.0329	Male	144	29.41	9.5	4.7	1.74	3.365	98	186	101	No	No	No	Yes			Yes	T2D
	49.1178	Male	Not on insulin	24.96	6.7	5.2	1.796	4.52	106	140	84	No	No	No	No			Yes	T2D
	34.0274	Female	103	36	10	7.5	1.685	2.5	120	141	81	No	No	No	Yes			Yes	T2D
	50.0329	Male	Not on insulin	31.96	7.3	7.6	1.558	4.843	111	120	72	No	No	No	No			Yes	T2D
	46.0329	Female	117	33.69	9.4	4.1	4.16	4.724	99	134	60	No	No	No	Yes			Yes	T2D
	44.5863	Female	Not on insulin	33.31	8.6	5.2	1.182	6.054	109	135	79	No	No	No	No			No	T2D
	36.1863	Female	71	32.19	6.2	4.3	2.624	3.813	100	137	78	No	No	No	Yes			Yes	T2D
	51.7836	Male	Not on insulin	24.68	9.9	5.5	2.464	5.08	95	125	80	No	No	No	No			Yes	T2D
	47.0329	Male	Not on insulin	20.57	6.6	4.8	2.051	4.767	79	134	79	No	No	No	No			No	T2D
	39.6603	Male	0	34.24	7.5	6.8	3.2	5.385	106	173	91	No	No	No	No			Yes	T2D
	41.0274	Male	39	39.16	7.8	5.2	3.015	4.724	119	133	83	No	No	No	Yes			Yes	T2D
	34.0219	Male	Not on insulin	27.18	12	6.1	4.58	< 10.0	90	84	53	No	No	No	No			Yes	T2D
	41.7699	Male	258	28.96	8.9	2.8	1.16	4.087	91	151	70	No	No	No	Yes			No	T2D
	44.6904	Male	Not on insulin	27.41	9.6	3.3	4.006	3.491	86	121	75	No	No	No	No			No	T2D
	39.4438	Male	246	29.61	8.6	5.5	2.21	3.985	107	101	49	No	No	No	Yes			Yes	T2D
	40.0274	Male	222	33.51	9.6	3.3	4.9	5.546	110	128	78	No	No	No	Yes			No	T2D
	44.0301	Female	174	39.13	8.8	3.1	3.516	4.636	111	180	74	No	No	No	Yes			Yes	T2D
	40.4438	Female	Not on insulin	37.74	11.6	4.5	4.91	< 10.0	97	125	74	No	No	No	No			Yes	T2D
	40.4466	Male	Not on insulin	22.41	9.5	5.8	4.3	< 10.0	87	148	76	No	No	No	No			No	T2D
	48.3452	Female	Not on insulin	31	6.2	5.2	4.24	0.33	99	142	88	No	No	No	No			No	T2D
	53.537	Male	Not on insulin	30.55	11.4	3.9	2.945	3.789	112	128	81	No	No	No	No			No	T2D
	45.0329	Male	Not on insulin	30.97	8.6	4.4	3.35	2.15	93	119	72	No	No	No	No			Yes	T2D
	46.0301	Male	21	31.33	8	3.9	3.2	6.73	108	106	65	No	No	No	Yes			No	T2D
	48.6932	Male	Not on insulin	49.52	7.2	5.1	1.167	4.767	162	186	90	No	No	No	No			Yes	T2D
	44.0301	Male	Not on insulin	27.7	11.4	8	3.156	5.635	96	121	84	No	No	No	No			Yes	T2D
	49.2137	Female	102	29.34	11.3	3.7	4.742	4.845	111	124	60	No	No	No	Yes			Yes	T2D
	31.5534	Female	49	43.34	9.2	3.8	2.145	3.494	116	141	80	No	No	No	Yes			Yes	T2D
	51.0356	Male	Not on insulin	26.13	10.8	6.3	3.3	5.801	98	168	86	No	No	No	No			No	T2D
	32.2767	Male	Not on insulin	23.67	6.8	5.8	1.055	4.921	89	132	83	No	No	No	No			No	T2D
	61.0411	Male	Not on insulin	28.91	7.2	4.7	3.48	5.801	99	144	75	No	No	No	No			No	T2D
	47.9425	Male	222	32.47	9	4.4	6.4	5.734	105	111	82	No	No	No	Yes			Yes	T2D
	46.6055	Male	126	35.89	7.2	2.7	3.018	4.921	129	151	77	No	No	No	Yes			No	T2D
	35.0219	Female	245	33.22	8.4	4.5	3.4	5.125	103	108	69	No	No	No	Yes			Yes	T2D
	55.6438	Male	Not on insulin	27.97	7.3	5	0.455	0.91	106	155	58	No	No	No	No			No	T2D
	40.3589	Female	Not on insulin	33.79	6	3.8	< 5.0	< 10.0	80	103	71	No	No	No	No			No	T2D
	40.0274	Male	Not on insulin	28.8	6.8	6.6	3.17	7.43	112	139	77	No	No	No	No			Yes	T2D
	32.4411	Female	186	37.29	13.4	4	3.4	5.801	110	132	82	No	No	No	Yes			No	T2D
	50.0356	Female	Not on insulin	32.71	9.8	6	2.173	4.767	104	142	70	No	No	No	No			Yes	T2D
	35.537	Male	16	34.89	8.6	6.2	1.558	5.329	108	147	92	No	No	No	Yes			Yes	T2D
	40.526	Female	0	35.15	10.4	5.6	4.79	< 10.0	103	114	75	No	No	No	No			No	T2D
	52.0356	Female	126	24.02	6.8	5.9	3.4	5.385	91	139	81	No	No	No	Yes			Yes	T2D
	58.0384	Male	Not on insulin	23.24	6.7	3.6	< 5.0	< 10.0	87	144	74	No	No	No	No			Yes	T2D
	56.9836	Female	Not on insulin	26.49	5.8	3.4	5.953	6.714	93	126	56	No	No	No	No			Yes	T2D
	53.6384	Male	Not on insulin	24.55	6.3	5.1	3.5	5.458	96	81	59	No	No	No	No			No	T2D
	44.1096	Female	165	35.38	11.1	4.7	3.33	5.254	116	144	70	No	No	No	Yes			No	T2D
	31.0219	Female	222	24.06	12.3	3.9	3.137	6.661	81	106	65	No	No	No	Yes			No	T2D
	46.0329	Female	78	34.45	13	4.1	4.439	5.187	114	109	66	No	No	No	Yes			No	T2D
	31.5616	Female	7	26.88	10.6	4	6.531	5.958	80	97	70	No	No	No	Yes			Yes	T2D
	39.5151	Female	Not on insulin	30.43	6.8	5.3	3.257	5.08	94	110	49	No	No	No	No			Yes	T2D
	46.6137	Male	Not on insulin	30.33	8.5	6.2	0.67	4.2	89	106	73	No	No	No	No			No	T2D
	51.0356	Male	172	36.51	9.9	7.3	5.8	5.125	113	180	88	No	No	No	Yes			No	T2D
	50.6055	Female	Not on insulin	29.54	6.3	4.5	3.2	5.635	108	119	78	No	No	No	No			Yes	T2D
	43.0301	Male	Not on insulin	24.34	8.4	4.4	3.3	5.801	85	130	87	No	No	No	No			No	T2D
	49.2712	Female	Not on insulin	35.08	6.3	5.6	3.3	5.254	105	136	61	No	No	No	No			Yes	T2D
	60.5151	Female	Not on insulin	29.02	6.1	5.5	3.4	5.8	100	143	70	No	No	No	No			Yes	T2D
	53.0356	Male	Not on insulin	27.29	6.5	4.3	3.6	5.659	94	122	72	No	No	No	No			No	T2D
	30.3726	Male	306	27.76	7.9	3.8	3.2	6.404	110	119	62	No	No	No	Yes			Yes	T2D
	33.937	Female	126	35.35	7.9	4.5	0.442	5.254	101	110	66	No	No	No	Yes			Yes	T2D
	54.0384	Female	Not on insulin	27.07	6.8	4.3	0.449	0.52	78	146	58	No	No	No	No			Yes	T2D
	46.8658	Female	66	34.88	5.6	3.5	3.45	5.385	112	122	68	No	No	No	Yes			Yes	T2D
	65.0438	Female	Not on insulin	29.76	10.5	6.3	3.22	5.254	100	138	65	No	No	No	No			No	T2D
	40.0274	Female	30	35.68	6.9	5.2	0.46	5.52	115	141	74	No	No	No	Yes			No	T2D
	35.0219	Female	246	37.69	11.8	3	3.3	6.404	113	114	74	No	No	No	Yes			Yes	T2D
	44.4685	Male	Not on insulin	32.96	9	3.9	3.16	5.946	110	136	67	No	No	No	No			Yes	T2D
	46.0301	Male	Not on insulin	37.11	8.4	3.8	3.3	5.8	119	155	94	No	No	No	No			Yes	T2D
	52.1178	Female	Not on insulin	45.11	6.2	5.2	3.2	5.8	131	216	88	No	No	No	No			Yes	T2D
	60.0411	Female	Not on insulin	27.19	6.5	4.4	0.71	1.97	94	135	79	No	No	No	No			Yes	T2D
	38.6082	Male	89	22.31	7.8	5.4	0.469	0.99	74	148	74	No	No	No	Yes			No	T2D
	65.4658	Male	Not on insulin	30.5	6.6	4.4	3.58	6.565	101	187	89	No	No	No	No			No	T2D
	54.4521	Male	Not on insulin	35.08	9.7	5	3.2	5.385	100	138	84	No	No	No	No			Yes	T2D
	45.2575	Male	Not on insulin	34.34	7	4.2	3.2	5.385	108	125	74	No	No	No	No			No	T2D
	44.5452	Female	Not on insulin	35.2	6.6	6.5	5.2	< 10.0	93	127	74	No	No	No	No			No	T2D
	39.0274	Female	Not on insulin	28.8	8.1	4.1	3.5	5.659	89	171	81	No	No	No	No			Yes	T2D
	37.0301	Female	179	33.06	10.2	5.2	3.191	5.52	105	125	58	No	No	No	Yes			Yes	T2D
	33.4411	Female	151	31.81	15.1	7.7	0.469	0.142	93	172	94	No	No	No	Yes			No	T2D
	35.2466	Male	73	34.41	7.9	3.4	4.6	< 10.0	152	143	78	No	No	No	Yes			Yes	T2D
	48.0329	Male	176	27.36	7.5	3.6	3.3	6.404	100	121	70	No	No	No	Yes			Yes	T2D
	40.0274	Female	Not on insulin	49.62	15.6	7.3	1.066	1.95	117	123	89	No	No	No	No			No	T2D
	36.1342	Female	Not on insulin	26.4	8.5	5	3.25	6.565	89	123	73	No	No	No	No			Yes	T2D
	45.0329	Female	Not on insulin	30.17	11.5	4.9	4.3	1.89	105	136	69	No	No	No	No			No	T2D
	39.5315	Female	115	28.16	8.8	3.4	4.74	< 10.0	97	117	57	No	No	No	Yes			Yes	T2D
	35.0247	Female	Not on insulin	30.27	8.5	4.2	0.46	1.73	104	103	66	No	No	No	No			Yes	T2D
	39.4466	Male	114	24.59	10.9	5.1	3.97	6.565	96	140	83	No	No	No	Yes			Yes	T2D
	42.2548	Male	Not on insulin	25.34	8.5	6.5	5	7.43	91	139	80	No	No	No	No			Yes	T2D
	47.3973	Female	198	32.94	10.7	5	3.2	6.248	95	118	63	No	No	No	Yes			Yes	T2D
	31.8986	Female	343	37.83	8.2	4	0.464	< 10.0	125	153	53	No	No	No	Yes			Yes	T2D
	38.0904	Male	Not on insulin	29.07	6.1	4.9	0.458	0.69	110	118	74	No	No	No	No			Yes	T2D
	42.0301	Male	Not on insulin	28.59	8.3	3.1	0.469	1.1	107	102	51	No	No	No	No			Yes	T2D
	38.5452	Female	113	30.23	8	4.5	0.487	5.385	107	140	68	No	No	No	Yes			Yes	T2D
	37.7699	Female	114	38.22	8	4.2	0.466	2.1	112	118	65	No	No	No	Yes			Yes	T2D
	34.4411	Male	Not on insulin	26.87	10.6	6.3	4.4	< 10.0	87	114	66	No	No	No	No			Yes	T2D
	51.0329	Female	Not on insulin	32.85	10.7	5.9	0.469	1.73	94	139	81	No	No	No	No			No	T2D
	33.4411	Male	399	25.8	10.7	5.9	4.7	< 10.0	92	160	86	No	No	No	Yes			Yes	T2D
	39.6137	Female	145	35.8	7.7	5.2	3.98	< 10.0	105	122	81	No	No	No	Yes			Yes	T2D
	56.3589	Male	55	35.15	7.8	4.5	0.482	1.44	118	192	87	No	No	No	Yes			No	T2D
	53.4548	Female	6	26.06	8	4.2	0.455	1.89	91	120	62	No	No	No	Yes			No	T2D
	46.0301	Male	308	20.03	6.6	4.2	2.386	< 10.0	88	108	53	No	No	No	Yes			Yes	T2D
	54.2849	Female	Not on insulin	26.06	6.4	3.4	4.59	< 10.0	94	120	59	No	No	No	No			Yes	T2D
	30.6466	Male	Not on insulin	36.16	9.8	5.7	4.2	3.96	126	146	84	No	No	No	No			Yes	T2D
	46.0521	Male	Not on insulin	27.98	7.7	5.5	4.4	2.74	102	140	86	No	No	No	No			No	T2D
	68.9644	Male	Not on insulin	21.63	12.4	4.6	4.95	< 10.0	91	140	84	No	No	No	No			Yes	T2D
	63.0411	Female	Not on insulin	32.34	11.5	6.2	4.24	< 10.0	104	177	79	No	No	No	No			Yes	T2D
	67.0466	Male	Not on insulin	30.12	6.3	5.5	4.7	< 10.0	121	155	69	No	No	No	No			No	T2D
	38.9068	Male	Not on insulin	35.83	4.6	4.7	5.2	< 10.0	113	153	70	No	No	No	No			Yes	T2D
	39.0247	Male	Not on insulin	27.63	5.4	5.7	< 10.0	< 10.0	88	125	81	No	No	No	No			Yes	T2D
	48.3808	Female	95	29.86	7.2	3.6	2.5	3	98	107	60	No	No	No	Yes			Yes	T2D
	43.6904	Female	175	34.72	10.1	4.1	6.59	< 10.0	109	140	51	No	No	No	Yes			No	T2D
	45.0301	Female	Not on insulin	35.79	6.6	4.8	5.645	< 10.0	113	134	81	No	No	No	No			Yes	T2D
	49.0329	Female	53	35.34	10.7	5.3	4.47	< 10.0	108	146	85	No	No	No	Yes			Yes	T2D
	44.0301	Female	Not on insulin	25.28	6.5	4.3	1.49	< 10.0	89	106	69	No	No	No	No			No	T2D
	49.4493	Female	Not on insulin	30.37	5.6	6.5	4.3	< 10.0	102	105	79	No	No	No	No			Yes	T2D
	48.9288	Male	69	47.71	7.8	6	5	< 10.0	121	117	81	No	No	No	Yes			No	T2D
	36.0247	Male	106	19.1	10.2	5.4	3.41	2.17	72	97	64	No	No	No	Yes			No	T2D
	33.8548	Male	Not on insulin	29.48	14.4	4.1	1.189	< 10.0	89	110	72	No	No	No	No			No	T2D
	35.3452	Male	Not on insulin	26.13	7.8	5.1	6.05	< 10.0	96	112	71	No	No	No	No			Yes	T2D
	68.1397	Male	Not on insulin	25.46	7.9	4.1	5.17	< 10.0	90	121	62	No	No	No	No			Yes	T2D
	36.7671	Male	Not on insulin	34.31	11.9	5.4	5.17	< 10.0	106	176	100	No	No	No	No			Yes	T2D
	58.0384	Female	Not on insulin	26.1	9	4.5	2.975	< 10.0	90	120	61	No	No	No	No			Yes	T2D
	50.0329	Female	60	28.54	9.5	4	1.189	< 10.0	105	93	81	No	No	No	Yes			Yes	T2D
	47.5836	Female	Not on insulin	31.11	9.8	5.9	5.2	< 10.0	107	132	64	No	No	No	No			Yes	T2D
	48.0329	Female	Not on insulin	27.53	7.4	4.6	1.653	< 10.0	94	107	68	No	No	No	No			No	T2D
	36.0247	Female	247	29.17	8.5	4.2	6.755	< 10.0	117	160	67	No	No	No	Yes			Yes	T2D
	37.3616	Female	211	36.03	7.5	4.6	6.88	< 10.0	117	127	66	No	No	No	Yes			Yes	T2D
	58.0411	Male	Not on insulin	24.49	7.3	4.9	4.91	< 10.0	90	144	67	No	No	No	No			Yes	T2D
	39.1096	Female	Not on insulin	28.39	7.4	5.5	1.189	< 10.0	88	95	53	No	No	No	No			No	T2D
	53.0356	Female	Not on insulin	33.74	11.1	4.4	2.29	< 10.0	103	108	65	No	No	No	No			Yes	T2D
	58.863	Female	Not on insulin	28.88	6.9	5.4	2.43	< 10.0	92	112	63	No	No	No	No			Yes	T2D
	54.4027	Male	Not on insulin	22.84	7.3	3.9	1.266	< 10.0	98	148	76	No	No	No	No			No	T2D
	54.5863	Male	Not on insulin	21.39	10.4	5.6	3.522	< 10.0	105	124	70	No	No	No	No			Yes	T2D
	33.0247	Male	Not on insulin	26	5.8	5.9	2.43	< 10.0	90	113	70	No	No	No	No			No	T2D
	53.0356	Female	247	28.32	9.8	5.2	2.041	< 10.0	98	160	60	No	No	No	Yes			No	T2D
	46.0301	Male	45	32.88	5.8	4.6	1.655	1.98	114	112	68	No	No	No	Yes			No	T2D
	58.6137	Male	Not on insulin	21.34	15	5.9	0.71	2.17	85	135	73	No	No	No	No			Yes	T2D
	38.0274	Female	Not on insulin	41.42	10.6	5.9	1.655	4.1	113	166	90	No	No	No	No			No	T2D
	33.0274	Female	Not on insulin	37.61	7.5	3.9	3.835	< 10.0	109	179	82	No	No	No	No			Yes	T2D
	35.9753	Male	20	46.37	12.3	5.2	1.653	< 10.0	144	153	86	No	No	No	Yes			Yes	T2D
	31.1123	Male	120	39.95	9.1	4.5	2.197	< 10.0	119	136	81	No	No	No	Yes			Yes	T2D
	42.1068	Female	201	48.49	8.5	5.3	3.522	< 10.0	124	82	54	No	No	No	Yes			Yes	T2D
	51.0356	Female	Not on insulin	42.13	5.8	4.1	1.189	< 10.0	118	144	64	No	No	No	No			Yes	T2D
	47.1123	Male	103	25.49	6.9	6.4	0.983	< 10.0	97	96	63	No	No	No	Yes			No	T2D
	47.0712	Female	107	32.04	6.6	3.9	2.989	< 10.0	107	109	62	No	No	No	Yes			No	T2D
	34.4438	Male	326	21.05	13.1	5.5	2.122	1.93	82	115	70	No	No	No	Yes			No	T2D
	52.0356	Female	Not on insulin	33.45	11.2	3.9	3.054	2.12	88	140	68	No	No	No	No			No	T2D
	50.0329	Female	Not on insulin	33.24	7.6	5	2.197	< 10.0	105	121	79	No	No	No	No			Yes	T2D
	59.0384	Female	Not on insulin	35.96	6.9	3.6	2.197	< 10.0	103	146	88	No	No	No	No			Yes	T2D
	38.2	Male	Not on insulin	30.18	12.6	6.8	4.17	2.22	96	113	80	No	No	No	No			Yes	T2D
	45.4493	Female	Not on insulin	37.7	14	4.7	5.14	1.88	108	137	84	No	No	No	No			Yes	T2D
	49.7014	Male	Not on insulin	34.31	6.3	3.7	2.586	< 10.0	124	108	62	No	No	No	No			No	T2D
	55.1233	Male	Not on insulin	39.66	6.6	5.1	1.343	< 10.0	113	164	87	No	No	No	No			Yes	T2D
	47.6356	Female	61	31.21	8.3	5.6	1.266	< 10.0	102	138	74	No	No	No	Yes			Yes	T2D
	34.5123	Female	112	35.21	9.7	5.3	< 5.0	< 10.0	104	153	80	No	No	No	Yes			No	T2D
	36.9123	Male	89	34.54	9.5	3.8	1.772	2	111	116	84	No	No	No	Yes			Yes	T2D
	34.9425	Male	Not on insulin	26.29	6.6	5.9	0.59	< 10.0	94	101	58	No	No	No	No			No	T2D
	42.4493	Male	Not on insulin	28.6	6.3	5.3	3.6	2.6	105	105	71	No	No	No	No			Yes	T2D
	40.4466	Female	55	37.13	7	5.4	0.829	2.15	111	129	61	No	No	No	Yes			Yes	T2D
	56.0384	Male	Not on insulin	24.91	8.5	4.6	< 5.0	< 10.0	99	151	83	No	No	No	No			No	T2D
	68.0466	Female	Not on insulin	36.78	5.9	3.9	2.62	< 10.0	111	162	71	No	No	No	No			No	T2D
	42.0274	Female	157	40.1	6.7	3.3	3.53	2.5	119	133	73	No	No	No	Yes			Yes	T2D
	39.1753	Female	Not on insulin	41.71	6.3	3.2	5	< 10.0	106	128	62	No	No	No	No			Yes	T2D
	63.7836	Male	Not on insulin	33.15	6.3	4.5	1.655	2.2	128	118	58	No	No	No	No			No	T2D
	33.6027	Male	24	27.68	10.6	5.8	3.946	< 10.0	92	119	81	No	No	No	Yes			No	T2D
	39.5233	Female	Not on insulin	31.16	6.6	4.6	0.35	1.697	96	140	71	No	No	No	No			Yes	T2D
	56.0384	Male	213	37.42	12.8	5.7	0.83	1.63	102	119	61	No	No	No	Yes			Yes	T2D
	45.4493	Female	0	69.12	10.3	3.8	3.29	< 10.0	138	136	62	No	No	No	No			Yes	T2D
	36.5205	Male	Not on insulin	23.5	6.4	5.4	1.889	2.15	90	147	72	No	No	No	No			Yes	T2D
	34.0219	Female	259	33.59	10.9	4.5	0.62	< 10.0	107	124	67	No	No	No	Yes			No	T2D
	62.0411	Female	199	30.61	9.6	4.3	0.37	2.63	100	174	74	No	No	No	Yes			Yes	T2D
	41.0301	Female	Not on insulin	31.43	6.5	4.8	3.17	1.9	106	148	74	No	No	No	No			Yes	T2D
	34.0438	Male	Not on insulin	30.76	12.9	7	0.74	2.65	87	112	65	No	No	No	No			Yes	T2D
	60.0411	Female	228	41.47	8.6	5.4	6.75	1.95	112	195	89	No	No	No	Yes			No	T2D
	55.0384	Female	Not on insulin	30.36	10.1	5.2	3.061	< 10.0	96	140	63	No	No	No	No			Yes	T2D
	43.1123	Female	6	32.32	6.9	6.1	3.47	2.59	92	145	94	No	No	No	Yes			Yes	T2D
	45.0301	Female	Not on insulin	26.82	5.6	8.1	0.74	< 10.0	94	132	54	No	No	No	No			Yes	T2D
	38.2082	Male	Not on insulin	22.92	7.2	2.6	6.1	< 10.0	94	114	67	No	No	No	No			Yes	T2D
	56.6411	Male	Not on insulin	26.44	6.6	5.1	2.824	< 10.0	89	123	69	No	No	No	No			Yes	T2D
	43.0301	Female	Not on insulin	29.6	7.4	4.4	1.537	2.25	103	115	53	No	No	No	No			Yes	T2D
	48.0329	Male	Not on insulin	27.14	7.6	6	1.772	2.05	96	97	60	No	No	No	No			Yes	T2D
	52.4548	Male	187	24.17	8.8	3.6	6.5	2.56	79	104	59	No	No	No	Yes			Yes	T2D
	39.2986	Male	Not on insulin	24.17	6	3.8	1.22	2.69	92	119	85	No	No	No	No			Yes	T2D
	52.9918	Female	43	31.77	7.1	5.6	1.655	2.33	95	119	80	No	No	No	Yes			Yes	T2D
	49.4521	Female	87	34.63	7.7	3	6.26	2.5	108	103	70	No	No	No	Yes			Yes	T2D
	37.4658	Male	Not on insulin	26.12	6.6	4.7	< 5.0	< 10.0	87	95	70	No	No	No	No			Yes	T2D
	65.5452	Male	52	23.71	12.1	5.3	4.36	2.33	101	118	80	No	No	No	Yes			Yes	T2D
	37.3863	Female	Not on insulin	30.04	6	5	2.43	< 10.0	87	105	67	No	No	No	No			Yes	T2D
	47.0301	Male	Not on insulin	23.55	6.9	4.2	2.33	0.46	93	122	77	No	No	No	No			No	T2D
	45.3096	Female	Not on insulin	26.59	6.5	6	0.863	< 10.0	93	140	79	No	No	No	No			Yes	T2D
	49.5205	Female	Not on insulin	31.87	8.2	6	2.62	2.6	96	157	68	No	No	No	No			No	T2D
	40.0274	Male	283	25.74	9.5	4.9	4.63	2.62	92	97	63	No	No	No	Yes			Yes	T2D
	36.4849	Male	192	24.71	9.7	4	2.5	4.5	91	133	86	No	No	No	Yes			Yes	T2D
	32.6904	Female	283	44.12	11	4.4	3.725	1.86	129	138	71	No	No	No	Yes			Yes	T2D
	60.0411	Male	164	25.78	10.3	4.6	< 10.0	< 10.0	91	127	64	No	No	No	Yes			No	T2D
	36.0712	Male	43	27.1	13.2	7	3.79	2.63	94	95	67	No	No	No	Yes			No	T2D
	31.2493	Male	Not on insulin	35.68	7.4	4.4	3.29	2.69	116	142	80	No	No	No	No			Yes	T2D
	51.1753	Male	Not on insulin	26.82	6.7	5.7	2.92	2.82	96	103	66	No	No	No	No			Yes	T2D
	49.6301	Female	154	23.73	12.1	4.9	3.41	2.65	89	115	73	No	No	No	Yes			Yes	T2D
	35.1178	Female	247	29.39	9.9	4.5	0.86	2.95	85	122	76	No	No	No	Yes			No	T2D
	33.0411	Male	Not on insulin	25.07	6.8	4.7	< 10.0	< 10.0	96	104	68	No	No	No	No			Yes	T2D
	41.0192	Female	Not on insulin	30.08	15.5	4.3	3.47	2.53	107	150	92	No	No	No	No			Yes	T2D
	54.0384	Female	Not on insulin	45.23	8.3	3.8	0.32	3.3	120	133	79	No	No	No	No			Yes	T2D
	42.4493	Female	Not on insulin	23.23	8.8	5.2	0.14	< 10.0	84	142	54	No	No	No	No			No	T2D
	40.3808	Male	187	32.82	10.4	3.7	2.097	< 10.0	108	138	83	No	No	No	Yes			Yes	T2D
	50.0356	Male	Not on insulin	21.7	6.3	6.1	3.445	2.6	88	124	68	No	No	No	No			No	T2D
	39.1836	Female	Not on insulin	33.12	5.9	4.6	< 5.0	< 10.0	102	127	76	No	No	No	No			Yes	T2D
	61.0411	Female	Not on insulin	37.88	9.6	3.9	1.3	< 10.0	103	189	75	No	No	No	No			Yes	T2D
	38.0274	Male	91	27.22	13.3	5.6	1.22	2.7	75	111	73	No	No	No	Yes			Yes	T2D
	32.0219	Female	223	46.17	10.3	5.2	1.3	2.72	127	176	62	No	No	No	Yes			No	T2D
	50.7452	Female	Not on insulin	37.53	6.6	4	1.57	< 10.0	89	105	71	No	No	No	No			Yes	T2D
	48.7918	Male	Not on insulin	27.76	4.7	3.2	5.64	< 10.0	93	139	89	No	No	No	No			Yes	T2D
	48.0329	Female	82	33.75	13.5	5.9	0.14	3.7	93	95	54	No	No	No	Yes			Yes	T2D
	35.6192	Male	Not on insulin	29.27	8.1	4.9	0.74	< 10.0	105	130	75	No	No	No	No			No	T2D
	56.4575	Male	Not on insulin	32.14	7.6	3.8	1.1	< 10.0	105	123	65	No	No	No	No			No	T2D
	37.9068	Female	0	34.29	7.1	4	2.965	< 10.0	99	100	52	No	No	No	No			Yes	T2D
	52.0356	Female	Not on insulin	33.74	9.1	5	1.7	< 10.0	101	190	98	No	No	No	No			Yes	T2D
	46.0329	Male	63	22.63	6.5	4.7	2.27	< 10.0	104	127	62	No	No	No	Yes			Yes	T2D
	67.0466	Female	141	18.9	7.3	3.8	1	< 10.0	97	143	68	No	No	No	Yes			Yes	T2D
	39.8192	Female	Not on insulin	26.25	7.2	4	1.387	< 10.0	78	104	53	No	No	No	No			Yes	T2D
	41.0274	Female	80	38.46	9.6	5	< 10.0	< 10.0	110	104	72	No	No	No	Yes			Yes	T2D
	41.1151	Female	51	36.36	10.7	6.1	3.2	2.8	100	101	55	No	No	No	Yes			Yes	T2D
	52.0027	Female	Not on insulin	28.97	7.7	6.2	1.705	< 10.0	88	118	63	No	No	No	No			No	T2D
	67.0466	Male	Not on insulin	22.49	7.9	4.3	2.18	< 10.0	80	187	84	No	No	No	No			No	T2D
	42.9397	Male	Not on insulin	25.31	7.7	3.8	0.49	3.5	109	121	59	No	No	No	No			Yes	T2D
	45.6137	Female	49	33.35	10	4.8	2.81	< 10.0	105	143	86	No	No	No	Yes			No	T2D
	45.0301	Female	67	29.4	11.2	4.3	3.1	3.3	107	146	70	No	No	No	Yes			Yes	T2D
	40.0274	Male	58	28.52	8.6	6.3	1.878	< 10.0	93	109	63	No	No	No	Yes			Yes	T2D
	54.4548	Male	Not on insulin	29.74	5.7	5.6	0.14	5.1	110	116	79	No	No	No	No			Yes	T2D
	48.0329	Female	Not on insulin	17.94	9.3	3.7	0.49	1.1	74	124	63	No	No	No	No			No	T2D
	34.0247	Female	257	31.39	9.3	4.9	0.32	3.3	85	114	65	No	No	No	Yes			Yes	T2D
	38.0247	Female	Not on insulin	24.97	6.8	6.8	4.9	< 10.0	91	233	103	No	No	No	No			No	T2D
	45.0301	Male	Not on insulin	27.16	11.1	3.8	5.1	< 10.0	91	139	79	No	No	No	No			No	T2D
	30.0192	Female	Not on insulin	34.73	11.6	7	5.5	< 10.0	99	122	82	No	No	No	No			Yes	T2D
	54.4575	Female	Not on insulin	29.25	6.7	4.9	5.748	< 10.0	98	121	68	No	No	No	No			Yes	T2D
	45.0301	Female	Not on insulin	23.81	7.3	3.9	1.607	< 10.0	69	102	72	No	No	No	No			Yes	T2D
	57.0411	Female	Not on insulin	26.84	8.4	5.2	0.49	5.5	109	183	74	No	No	No	No			Yes	T2D
	41.7288	Female	Not on insulin	28.48	7.7	4.6	4.6	< 10.0	105	118	55	No	No	No	No			No	T2D
	58.0384	Female	108	38.53	10.7	4	< 10.0	< 10.0	103	116	58	No	No	No	Yes			Yes	T2D
	46.6493	Male	Not on insulin	22.04	7.4	5.8	2.381	< 10.0	91	111	68	No	No	No	No			Yes	T2D
	40.6027	Male	Not on insulin	24.16	9.5	4	0.092	< 10.0	88	120	59	No	No	No	No			No	T2D
	44.0301	Female	108	34.24	7.7	3.9	2.34	< 10.0	102	147	81	No	No	No	Yes			Yes	T2D
	41.3973	Female	Not on insulin	37.59	6.5	6.5	< 10.0	< 10.0	98	135	72	No	No	No	No			No	T2D
	59.5945	Female	Not on insulin	32.83	9.8	5.4	4.8	< 10.0	93	117	61	No	No	No	No			Yes	T2D
	36.0274	Female	Not on insulin	33.24	10.9	6.6	< 5.0	< 10.0	104	144	85	No	No	No	No			Yes	T2D
	44.5178	Male	128	29.56	12	3.8	5.4	< 10.0	103	146	80	No	No	No	Yes			No	T2D
	60.3534	Male	Not on insulin	22.67	7.8	3.5	3.061	< 10.0	83	112	50	No	No	No	No			Yes	T2D
	50.2822	Male	Not on insulin	28.31	6.5	4.4	3.691	< 10.0	92	119	82	No	No	No	No			Yes	T2D
	43.2767	Female	Not on insulin	29.02	7.1	5.9	3.349	< 10.0	90	134	97	No	No	No	No			Yes	T2D
	58.0411	Female	Not on insulin	31.13	6.9	4.7	2.586	< 10.0	81	116	66	No	No	No	No			Yes	T2D
	54.0356	Male	145	29.41	7.3	4.3	1.41	< 10.0	102	113	64	No	No	No	Yes			No	T2D
	66.0438	Male	Not on insulin	29.69	6.7	6	3.349	< 10.0	109	158	79	No	No	No	No			Yes	T2D
	39.6137	Female	Not on insulin	32.24	7.1	2.7	4.7	< 10.0	103	163	82	No	No	No	No			No	T2D
	31.0192	Male	336	28.59	6.2	3.2	1.931	< 10.0	110	132	46	No	No	No	Yes			No	T2D
	45.6575	Male	Not on insulin	30.3	11.3	8.3	0.51	< 10.0	98	110	84	No	No	No	No			Yes	T2D
	52.0356	Female	Not on insulin	33.18	7	3.7	< 5.0	< 10.0	99	110	76	No	No	No	No			No	T2D
	46.3808	Female	Not on insulin	25.59	7.8	5	2.932	< 10.0	91	101	62	No	No	No	No			Yes	T2D
	43.0274	Male	Not on insulin	25.06	7.2	3.6	5.6	< 10.0	91	110	74	No	No	No	No			Yes	T2D
	55.0356	Male	Not on insulin	21.37	8.8	4.8	3.184	< 10.0	91	136	71	No	No	No	No			No	T2D
	53.0384	Male	60	32.87	9.6	3.7	7.39	0.55	103	105	63	No	No	No	Yes			No	T2D
	48.0329	Female	Not on insulin	38.41	9.7	5.3	2.848	< 10.0	105	131	58	No	No	No	No			No	T2D
	43.0301	Male	Not on insulin	27.36	7.2	4.7	4.6	< 10.0	101	133	86	No	No	No	No			No	T2D
	43.4411	Female	19	25.72	5.9	5.7	5.9	< 10.0	98	101	61	No	No	No	Yes			Yes	T2D
	49.0356	Female	Not on insulin	36.29	5.9	4.9	2.18	< 10.0	95	85	52	No	No	No	No			No	T2D
	38.0274	Male	Not on insulin	27.46	7.2	7.8	2.014	< 10.0	91	140	81	No	No	No	No			Yes	T2D
	52.4548	Male	153	34.39	11.7	6	4.9	< 10.0	106	129	67	No	No	No	Yes			Yes	T2D
	36.9233	Male	62	36.72	10.2	5.4	2.513	< 10.0	113	132	83	No	No	No	Yes			Yes	T2D
	47.6658	Female	190	42.75	7.5	3.3	0.71	< 10.0	107	160	64	No	No	No	Yes			Yes	T2D
	33.4877	Female	Not on insulin	33.19	6.3	5	< 10.0	< 10.0	89	112	61	No	No	No	No			Yes	T2D
	38.0247	Female	327	30.05	11.4	4	< 5.0	< 10.0	102	180	74	No	No	No	Yes			No	T2D
	42.3014	Male	59	28.06	7.7	4.7	4.5	< 10.0	104	127	85	No	No	No	Yes			Yes	T2D
	58.6795	Male	Not on insulin	33.71	9.6	4.4	2.263	< 10.0	110	142	74	No	No	No	No			Yes	T2D
	52.3014	Female	Not on insulin	19.16	6.8	3.1	4.031	< 10.0	70	146	71	No	No	No	No			No	T2D
	48.6767	Male	Not on insulin	30.47	14.3	9.7	3.29	0.55	92	106	68	No	No	No	No			No	T2D
	40.6	Male	Not on insulin	23.68	5.5	3.6	1.57	0.53	83	112	87	No	No	No	No			Yes	T2D
	64.7918	Female	Not on insulin	32.05	6.2	4.2	< 10.0	< 10.0	108	180	75	No	No	No	No			No	T2D
	47.3808	Female	Not on insulin	32.38	12.5	4.8	4.6	< 10.0	110	135	73	No	No	No	No			Yes	T2D
	33.5288	Male	188	34.49	12.8	6.5	4.9	< 10.0	103	133	85	No	No	No	Yes			Yes	T2D
	37.0247	Female	Not on insulin	36.31	7.1	4.9	4.8	< 10.0	99	108	58	No	No	No	No			Yes	T2D
	35.6575	Male	Not on insulin	27.43	6.2	4.8	4.6	< 10.0	90	119	84	No	No	No	No			Yes	T2D
	37.9918	Female	Not on insulin	36.03	6.6	3.4	< 5.0	< 10.0	108	121	69	No	No	No	No			No	T2D
	40.7836	Male	62	36.51	8.4	5.4	2.33	0.533	115	114	94	No	No	No	Yes			Yes	T2D
	49.6164	Female	Not on insulin	31.35	6.7	4.1	1.83	< 10.0	96	120	64	No	No	No	No			No	T2D
	46.1808	Male	Not on insulin	31.54	7.9	6.9	< 5.0	< 10.0	98	93	67	No	No	No	No			Yes	T2D
	44.0356	Female	116	27.09	11.1	5.5	4.6	< 10.0	98	124	63	No	No	No	Yes			No	T2D
	43.2356	Male	232	37.18	9.9	5.4	5.6	< 10.0	120	121	64	No	No	No	Yes			Yes	T2D
	47.2219	Male	Not on insulin	25.95	6.4	4.8	< 5.0	< 10.0	93	140	86	No	No	No	No			Yes	T2D
	58.337	Male	Not on insulin	28.73	7.3	5.7	2.705	< 10.0	107	121	73	No	No	No	No			No	T2D
	34.3205	Female	231	27.69	9.4	4.5	6.31	0.514	103	138	75	No	No	No	Yes			Yes	T2D
	54.0384	Male	Not on insulin	35.8	10.6	5.2	1.66	< 10.0	118	108	69	No	No	No	No			Yes	T2D
	46.6986	Male	Not on insulin	28.63	6.2	6.1	4.7	< 10.0	90	102	70	No	No	No	No			Yes	T2D
	46.0301	Female	89	29.84	7.5	4.7	4.5	< 10.0	98	153	85	No	No	No	Yes			Yes	T2D
	54.6658	Female	Not on insulin	34.61	6.7	3.5	4.6	< 10.0	104	98	64	No	No	No	No			Yes	T2D
	62.0411	Female	Not on insulin	29.52	7.4	4.7	1.74	< 10.0	92	140	78	No	No	No	No			No	T2D
	68.0466	Female	Not on insulin	24.95	6.5	3.7	5.36	0.544	84	125	78	No	No	No	No			Yes	T2D
	31.0219	Male	128	35.08	8.5	6.5	7.5	< 10.0	108	141	76	No	No	No	Yes			No	T2D
	31.4384	Male	Not on insulin	32.08	11	5.3	2.68	< 10.0	96	116	68	No	No	No	No			Yes	T2D
	60.8767	Male	Not on insulin	29.48	6.9	4.2	< 5.0	< 10.0	113	110	60	No	No	No	No			Yes	T2D
	37.0274	Male	Not on insulin	32.16	8.4	5.5	< 5.0	< 10.0	113	135	97	No	No	No	No			Yes	T2D
	60.0411	Male	Not on insulin	29.49	7.5	3.6	2.68	0.54	97	139	70	No	No	No	No			No	T2D
	62.0438	Female	Not on insulin	24.36	7.7	4	1.91	0.63	86	143	70	No	No	No	No			No	T2D
	50.8329	Male	Not on insulin	41.64	12.4	4.4	1.85	< 10.0	130	143	80	No	No	No	No			Yes	T2D
	31.7753	Female	92	23.49	6.5	5.4	< 10.0	< 10.0	87	121	81	No	No	No	Yes			Yes	T2D
	44.0301	Female	246	40.78	11.8	3.4	3.72	< 10.0	116	138	83	No	No	No	Yes			Yes	T2D
	53.9397	Female	Not on insulin	34.81	6.4	4.4	1.58	< 10.0	100	122	78	No	No	No	No			Yes	T2D
	48.1178	Female	43	33.07	6.7	4	2.68	< 10.0	105	124	85	No	No	No	Yes			Yes	T2D
	38.5534	Male	Not on insulin	29.62	7.2	5	3.29	< 10.0	92	195	87	No	No	No	No			Yes	T2D
	54.2767	Female	68	31.72	8.8	5.1	3.29	< 10.0	96	137	73	No	No	No	Yes			Yes	T2D
	54.0356	Female	20	33.06	10.2	5.5	3.01	< 10.0	108	136	65	No	No	No	Yes			Yes	T2D
	44.4712	Female	Not on insulin	39.16	7.9	6.3	2.51	< 10.0	109	117	68	No	No	No	No			Yes	T2D
	36.1918	Male	Not on insulin	26.78	8.2	3.8	< 5.0	< 10.0	107	141	94	No	No	No	No			Yes	T2D
	41.2192	Female	Not on insulin	48.08	6.7	5.3	< 5.0	< 10.0	127	105	61	No	No	No	No			Yes	T2D
	64.7973	Female	Not on insulin	28.97	5.3	5.6	1.83	0.53	92	135	84	No	No	No	No			Yes	T2D
	37.0247	Female	Not on insulin	29.01	6.9	4.1	1.85	0.41	98	132	64	No	No	No	No			Yes	T2D
	35.5342	Female	248	43.5	9.9	4	5.01	0.533	108	142	79	No	No	No	Yes			No	T2D
	48.1808	Male	Not on insulin	30.47	9.4	5.3	2.37	0.45	110	165	82	No	No	No	No			Yes	T2D
	45.4521	Female	Not on insulin	31.59	6.9	5.6	1.76	0.5	105	123	68	No	No	No	No			Yes	T2D
	36.6767	Male	Not on insulin	25.16	7	5.9	2.24	0.42	95	97	68	No	No	No	No			No	T2D
	54.0356	Female	60	31.12	8.4	3.7	2.011	< 10.0	93	125	60	No	No	No	Yes			Yes	T2D
	48.0329	Male	336	24.22	7.8	4.1	2.688	< 10.0	97	153	71	No	No	No	Yes			Yes	T2D
	53.2027	Male	Not on insulin	30.12	8.2	5.8	< 10.0	< 10.0	105	118	69	No	No	No	No			Yes	T2D
	39.6082	Male	184	23.34	10.5	5.2	2.05	0.58	84	110	61	No	No	No	Yes			Yes	T2D
	42.063	Female	Not on insulin	47.18	5.6	4.9	< 5.0	< 10.0	113	129	80	No	No	No	No			Yes	T2D
	57.0384	Male	Not on insulin	27.58	9.1	3.6	4.18	0.46	90	129	70	No	No	No	No			No	T2D
	49.0356	Male	161	37.11	6.2	4.2	1.76	0.53	107	171	68	No	No	No	Yes			Yes	T2D
	59.874	Male	Not on insulin	31.22	5.4	3.4	0.43	< 10.0	97	176	76	No	No	No	No			Yes	T2D
	39.0274	Female	192	32.96	10.2	5.3	1.67	0.48	105	120	67	No	No	No	Yes			No	T2D
	53.0384	Male	Not on insulin	30.49	7.4	4	1.3	< 10.0	119	171	74	No	No	No	No			Yes	T2D
	48.0356	Female	Not on insulin	31.21	7.6	3.5	0.61	< 10.0	101	147	81	No	No	No	No			Yes	T2D
	43.0301	Male	406	32.88	10.6	4.3	< 10.0	< 10.0	98	91	50	No	No	No	Yes			No	T2D
	34.0219	Male	69	25.51	11.6	6.3	0.537	< 10.0	87	99	65	No	No	No	Yes			Yes	T2D
	59.0411	Female	Not on insulin	29.56	6.3	4.7	2.14	0.45	93	135	77	No	No	No	No			Yes	T2D
	40.0274	Male	Not on insulin	26.08	7.6	6.2	0.97	< 10.0	88	106	59	No	No	No	No			Yes	T2D
	31.0219	Male	128	27.64	12.8	7.8	2.05	0.6	80	129	83	No	No	No	Yes			No	T2D
	44.0301	Female	72	50.03	7.2	4.3	5.57	< 10.0	123	136	75	No	No	No	Yes			Yes	T2D
	37.8055	Male	Not on insulin	38.06	8.8	7.3	1.41	0.533	106	124	76	No	No	No	No			Yes	T2D
	65.5479	Female	Not on insulin	37.47	8.1	5.2	1.58	< 10.0	104	132	52	No	No	No	No			No	T2D
	69.7123	Male	Not on insulin	29	8.8	7.5	5.4	< 10.0	98	128	71	No	No	No	No			Yes	T2D
	35.0247	Female	192	29.81	8.4	5.6	0.79	0.59	99	147	69	No	No	No	Yes			Yes	T2D
	45.863	Female	49	34.38	9.3	5.3	1.78	0.554	90	136	77	No	No	No	Yes			Yes	T2D
	34.3589	Male	119	26.37	8	7.4	7.77	0.44	90	119	75	No	No	No	Yes			Yes	T2D
	52.0356	Male	96	32	7	3.8	4.84	< 10.0	122	145	62	No	No	No	Yes			No	T2D
	33.0247	Female	60	31.58	6.8	3.8	2.24	0.557	107	146	71	No	No	No	Yes			Yes	T2D
	34.7973	Female	174	32.12	8.7	4.6	< 5.0	< 10.0	100	130	57	No	No	No	Yes			Yes	T2D
	55.0384	Female	Not on insulin	36.13	10	6.3	2.24	0.45	111	163	66	No	No	No	No			No	T2D
	58.4575	Male	Not on insulin	26.41	6.1	5.6	3.07	0.46	103	127	57	No	No	No	No			Yes	T2D
	48.6055	Male	44	29.55	9.5	4	2.21	< 10.0	192	102	72	No	No	No	Yes			Yes	T2D
	52.7397	Male	Not on insulin	32.57	7.2	4.8	1.14	< 10.0	111	131	85	No	No	No	No			No	T2D
	44.4493	Female	134	30.02	8.2	3.7	2.44	< 10.0	91	144	72	No	No	No	Yes			No	T2D
	60.0411	Male	Not on insulin	25.52	6.5	5.6	2.44	< 10.0	106	125	70	No	No	No	No			Yes	T2D
	38.8438	Female	105	40.12	8.5	6.4	2.36	< 10.0	118	167	78	No	No	No	Yes			Yes	T2D
	49.0329	Male	Not on insulin	32.59	6.8	5.9	2.52	< 10.0	108	135	89	No	No	No	No			Yes	T2D
	43.0301	Male	67	31.83	10.7	6.8	2.31	< 10.0	110	156	88	No	No	No	Yes			Yes	T2D
	33.9342	Female	276	30.4	7.5	3.3	2.475	< 10.0	105	139	70	No	No	No	Yes			Yes	T2D
	46.0329	Male	157	37.96	13.2	2.7	2.76	< 10.0	130	107	68	No	No	No	Yes			Yes	T2D
	45.0822	Male	Not on insulin	27.88	7.5	4.1	1.32	< 10.0	94	96	58	No	No	No	No			Yes	T2D
	33.0219	Male	200	23.87	8.7	5.2	2.52	< 10.0	82	101	54	No	No	No	Yes			No	T2D
	35.0329	Female	149	34.77	7.8	4.8	0.979	< 10.0	103	119	76	No	No	No	Yes			Yes	T2D
	53.0356	Male	129	35.44	9.3	4.8	2.89	< 10.0	115	101	58	No	No	No	Yes			No	T2D
	33.6466	Female	Not on insulin	37.88	10.1	5.8	< 5.0	< 10.0	115	118	86	No	No	No	No			Yes	T2D
	54.0384	Male	Not on insulin	30.7	5.5	3	2.36	< 10.0	113	111	69	No	No	No	No			Yes	T2D
	41.0274	Male	8	21.05	13	5.6	1.93	< 10.0	73	131	85	No	No	No	Yes			Yes	T2D
	51.8712	Female	50	34.63	6.3	6.1	0.987	< 10.0	107	119	57	No	No	No	Yes			Yes	T2D
	65.0466	Female	46	41.5	10.9	4	2.475	< 10.0	122	143	89	No	No	No	Yes			No	T2D
	56.0384	Male	Not on insulin	26.96	7.9	6.1	1.41	< 10.0	104	155	76	No	No	No	No			No	T2D
	41.6959	Female	Not on insulin	36.65	6.7	4.5	2.73	< 10.0	108	112	75	No	No	No	No			Yes	T2D
	62.0438	Female	147	29.39	8.5	4	0.95	< 10.0	90	153	74	No	No	No	Yes			Yes	T2D
	50.7699	Male	Not on insulin	28.07	9.3	9.5	0.15	< 10.0	94	137	75	No	No	No	No			Yes	T2D
	35.0247	Male	Not on insulin	28.34	7.8	4.4	0.69	< 10.0	102	133	86	No	No	No	No			Yes	T2D
	44.8877	Male	Not on insulin	26.98	6.5	5	< 5.0	< 10.0	92	115	74	No	No	No	No			Yes	T2D
	32.2575	Male	20	32.56	12.4	5.8	0.081	< 10.0	111	131	77	No	No	No	Yes			Yes	T2D
	61.1288	Female	90	29.87	8.7	6.1	0.57	< 10.0	94	179	62	No	No	No	Yes			Yes	T2D
	48.0329	Male	Not on insulin	21.71	8.2	4	0.34	< 10.0	88	92	58	No	No	No	No			Yes	T2D
	42.1096	Male	44	31.74	9.9	8.1	0.5	< 10.0	105	142	94	No	No	No	Yes			Yes	T2D
	58.0384	Female	105	33.15	10.4	4.3	0.5	< 10.0	113	120	68	No	No	No	Yes			No	T2D
	33.0247	Female	273	29.88	7.6	6.6	< 5.0	< 10.0	100	142	66	No	No	No	Yes			Yes	T2D
	62.0411	Female	Not on insulin	26.8	9.7	5.3	0.783	< 10.0	106	152	59	No	No	No	No			No	T2D
	43.0274	Male	Not on insulin	17.52	8.3	6.7	0.016	< 10.0	102	150	84	No	No	No	No			Yes	T2D
	46.0301	Female	Not on insulin	30.2	7.9	5.7	< 10.0	< 10.0	106	153	69	No	No	No	No			Yes	T2D
	48.4521	Male	207	30.49	9.3	4.6	3.58	< 10.0	100	99	53	No	No	No	Yes			No	T2D
	41.0274	Female	Not on insulin	38.37	5.7	3.9	0.783	< 10.0	93	108	71	No	No	No	No			Yes	T2D
	55.0356	Male	Not on insulin	24.24	10.4	5.5	0.478	< 10.0	89	131	83	No	No	No	No			No	T2D
	47.8575	Male	Not on insulin	21.59	7.6	3.6	1.499	< 10.0	80	92	55	No	No	No	No			Yes	T2D
	39.0274	Male	Not on insulin	28.47	8	5.2	4.92	< 10.0	85	112	75	No	No	No	No			Yes	T2D
	44.4493	Male	Not on insulin	26.35	7.7	5.5	2.03	< 10.0	105	146	69	No	No	No	No			No	T2D
	31.5808	Female	249	61.56	7.8	3.7	2.366	< 10.0	120	114	53	No	No	No	Yes			Yes	T2D
	38.0247	Female	210	30.21	5.9	4.9	0.97	< 10.0	130	140	74	No	No	No	Yes			Yes	T2D
	56.0384	Male	Not on insulin	33.2	6.5	3.5	1.586	< 10.0	115	134	76	No	No	No	No			Yes	T2D
	42.1123	Male	225	31.76	9.3	4.6	1.75	< 10.0	106	134	66	No	No	No	Yes			Yes	T2D
	66.6274	Male	Not on insulin	31.05	8.6	3	1.812	< 10.0	94	119	64	No	No	No	No			Yes	T2D
	34.7918	Male	Not on insulin	39.33	9.4	6.3	2.693	< 10.0	111	143	83	No	No	No	No			No	T2D
	46.6986	Male	145	26.89	12.4	6.3	3.554	< 10.0	81	140	71	No	No	No	Yes			Yes	T2D
	34.7479	Female	26	29.9	9.6	4.3	2.491	< 10.0	79	100	71	No	No	No	Yes			Yes	T2D
	56.0384	Male	Not on insulin	27.02	6.7	4	1.923	< 10.0	102	156	64	No	No	No	No			No	T2D
	40.0274	Male	Not on insulin	30.41	7.9	5.1	2.692	< 10.0	97	134	60	No	No	No	No			Yes	T2D
	49.526	Female	Not on insulin	25.35	7.2	4.7	2.394	< 10.0	91	110	64	No	No	No	No			No	T2D
	56.0384	Male	249	28.92	9.1	3.8	< 5.0	< 10.0	106	147	62	No	No	No	Yes			No	T2D
	34.1616	Female	Not on insulin	31.02	6.9	6.9	2.692	< 10.0	81	104	69	No	No	No	No			Yes	T2D
	48.0438	Male	144	27.36	8.8	7.1	2.827	< 10.0	100	122	55	No	No	No	Yes			Yes	T2D
	50.0329	Female	221	29.3	11.2	5.2	< 5.0	< 10.0	96	134	76	No	No	No	Yes			No	T2D
	68.4658	Male	Not on insulin	22.02	7.3	4.2	4.04	< 10.0	73	134	69	No	No	No	No			Yes	T2D
	41.0274	Male	321	36.85	9.5	4.5	4.064	< 10.0	106	106	49	No	No	No	Yes			No	T2D
	39.0247	Female	104	45.9	7.1	3.9	2.963	< 10.0	118	114	51	No	No	No	Yes			Yes	T2D
	38.4466	Male	Not on insulin	27.38	6.9	4	3.066	< 10.0	93	140	77	No	No	No	No			Yes	T2D
	43.0301	Male	81	27.14	7.1	3.8	5.15	< 10.0	103	118	76	No	No	No	Yes			Yes	T2D
	42.189	Male	50	33.76	10.3	4.1	1.75	< 10.0	106	120	71	No	No	No	Yes			Yes	T2D
	48.4521	Male	Not on insulin	30.2	11	5.6	2.03	< 10.0	103	117	66	No	No	No	No			No	T2D
	64.4603	Female	Not on insulin	35.34	8.9	5.9	3.33	< 10.0	110	140	75	No	No	No	No			No	T2D
	69.874	Female	Not on insulin	33.77	7.3	4.8	2.67	< 10.0	101	140	73	No	No	No	No			No	T2D
	38.0466	Female	369	29.3	6.4	3.7	2.59	< 10.0	93	130	52	No	No	No	Yes			No	T2D
	37.4356	Female	Not on insulin	31.05	7	5	2.59	< 10.0	93	116	62	No	No	No	No			No	T2D
	59.989	Male	81	29.24	11.1	6.9	2.67	< 10.0	114	112	66	No	No	No	Yes			Yes	T2D
	50.4521	Female	Not on insulin	31.26	11.3	5	0.564	< 10.0	91	104	53	No	No	No	No			No	T2D
	39.7315	Male	41	40.34	8.4	7.4	3.17	< 10.0	127	183	89	No	No	No	Yes			Yes	T2D
	50.0329	Female	180	30.65	9.9	6.6	5.69	< 10.0	98	122	49	No	No	No	Yes			Yes	T2D
	45.0301	Female	54	29.43	6.6	4.5	7.93	< 10.0	89	115	68	No	No	No	Yes			Yes	T2D
	63.0438	Male	0	24.45	7.1	5	1.94	< 10.0	93	183	70	No	No	No	No			Yes	T2D
	43.2575	Male	Not on insulin	29.03	6.8	6.3	1.84	< 10.0	116	133	77	No	No	No	No			Yes	T2D
	58.789	Female	84	23.5	12.8	5.5	2.43	< 10.0	81	120	61	No	No	No	Yes			Yes	T2D
	49.0329	Male	Not on insulin	21.93	6.6	4.6	< 5.0	< 10.0	84	164	67	No	No	No	No			Yes	T2D
	46.0329	Female	Not on insulin	31.15	10.2	5.4	3.097	< 10.0	95	129	77	No	No	No	No			No	T2D
	36.0247	Female	74	32.12	8.2	5.3	3.83	< 10.0	112	108	66	No	No	No	Yes			Yes	T2D
	39.4466	Female	Not on insulin	30.91	6.6	4.8	2.315	< 10.0	89	91	53	No	No	No	No			Yes	T2D
	64.0438	Female	0	41.91	10.6	2.9	3.54	< 10.0	119	153	62	No	No	No	No			No	T2D
	31.8603	Female	225	32.54	7.6	4.4	1.75	< 10.0	113	95	56	No	No	No	Yes			Yes	T2D
	39.0274	Female	Not on insulin	30.04	7.9	4.4	3.45	< 10.0	103	132	77	No	No	No	No			Yes	T2D
	44.0301	Female	Not on insulin	30.44	9.3	6.3	1.936	< 10.0	94	160	77	No	No	No	No			No	T2D
	49.0329	Female	Not on insulin	46.14	7.6	4.8	2.94	< 10.0	118	133	72	No	No	No	No			Yes	T2D
	34.5671	Female	159	36.62	8.8	3.4	0.97	< 10.0	99	109	62	No	No	No	Yes			Yes	T2D
	40.0274	Male	249	27.16	12.3	4.8	1.287	< 10.0	92	121	71	No	No	No	Yes			No	T2D
	42.0274	Male	135	33.12	6.7	3.4	2.784	< 10.0	116	118	71	No	No	No	Yes			No	T2D
	37.2986	Male	17	31.46	6.5	7.1	1.599	< 10.0	107	112	59	No	No	No	Yes			Yes	T2D
	42.0274	Female	309	39.82	9.9	5.7	< 10.0	< 10.0	116	135	54	No	No	No	Yes			Yes	T2D
	55.1753	Female	109	28.12	11.6	5.6	2.923	< 10.0	106	136	77	No	No	No	Yes			Yes	T2D
	45.0301	Female	130	29.83	9.2	3.5	< 10.0	< 10.0	98	121	67	No	No	No	Yes			Yes	T2D
	30.0219	Male	Not on insulin	17.58	5.4	4.4	2.01	< 10.0	79	111	69	No	No	No	No			Yes	T2D
	52.3151	Male	96	30.48	7.6	3.9	0.755	< 10.0	94	138	77	No	No	No	Yes			Yes	T2D
	50.0356	Female	Not on insulin	34.43	6.9	2.7	< 10.0	< 10.0	93	102	77	No	No	No	No			No	T2D
	50.0356	Male	171	32.17	8.6	3.3	0.97	< 10.0	109	131	77	No	No	No	Yes			Yes	T2D
	65.8164	Male	123	29.3	6.8	5.4	< 10.0	< 10.0	103	98	41	No	No	No	Yes			Yes	T2D
	45.0301	Male	Not on insulin	34.81	12.1	4.9	2.22	< 10.0	109	123	72	No	No	No	No			No	T2D
	43.8685	Female	82	38.97	6.1	5.8	0.755	< 10.0	111	113	62	No	No	No	Yes			No	T2D
	41.0274	Male	Not on insulin	31.46	9.5	5.1	2.24	< 10.0	97	151	88	No	No	No	No			Yes	T2D
	39.0274	Female	Not on insulin	38.16	8.3	3.3	< 10.0	< 10.0	102	120	68	No	No	No	No			Yes	T2D
	39.0274	Female	60	34.18	10.5	6.4	< 10.0	< 10.0	112	128	72	No	No	No	Yes			Yes	T2D
	39.0274	Male	321	29.38	9.2	5.3	0.646	< 10.0	87	157	78	No	No	No	Yes			Yes	T2D
	51.0356	Female	Not on insulin	41.57	8.8	3.7	2.419	< 10.0	115	123	62	No	No	No	No			Yes	T2D
	63.1288	Male	Not on insulin	28.52	6.1	5	0.425	< 10.0	100	179	90	No	No	No	No			No	T2D
	36.1863	Female	Not on insulin	38.7	8.3	4.7	< 10.0	< 10.0	96	126	62	No	No	No	No			Yes	T2D
	46.6932	Male	Not on insulin	28.04	9.4	6.7	7.08	< 10.0	107	131	81	No	No	No	No			Yes	T2D
	33.1507	Female	166	29.08	12.7	5.9	1.391	< 10.0	96	140	74	No	No	No	Yes			Yes	T2D
	48.3616	Female	80	43.54	10.2	4.4	< 10.0	< 10.0	113	110	58	No	No	No	Yes			Yes	T2D
	50.0356	Female	59	35.75	6.4	5.2	1.076	< 10.0	105	117	76	No	No	No	Yes			No	T2D
	45.0301	Female	127	41.02	9.9	6.5	< 10.0	< 10.0	107	170	81	No	No	No	Yes			Yes	T2D
	38.9315	Male	Not on insulin	30.76	6.4	5.5	< 10.0	< 10.0	102	109	61	No	No	No	No			Yes	T2D
	50.2356	Male	Not on insulin	26.1	7.3	5.1	< 5.0	< 10.0	93	131	73	No	No	No	No			Yes	T2D
	40.6932	Male	Not on insulin	34.72	11.4	4.7	< 10.0	< 10.0	107	137	86	No	No	No	No			Yes	T2D
	31.2685	Male	Not on insulin	29.74	5.8	3.9	1.287	< 10.0	103	137	81	No	No	No	No			Yes	T2D
	42.0301	Male	231	27.38	7.4	6.5	1.599	< 10.0	101	125	79	No	No	No	Yes			Yes	T2D
	46.8055	Female	44	33.45	9.9	5.5	3.797	< 10.0	98	113	57	No	No	No	Yes			Yes	T2D
	33.411	Female	82	27.63	7.1	5.7	< 10.0	< 10.0	100	101	64	No	No	No	Yes			No	T2D
	46.1973	Male	Not on insulin	27.02	8.6	6	3.224	< 10.0	101	117	71	No	No	No	No			Yes	T2D
	53.1205	Male	Not on insulin	43.16	6.5	4.4	1.076	< 10.0	112	144	81	No	No	No	No			Yes	T2D
	55.0384	Female	194	47.05	8.4	4.2	< 10.0	< 10.0	138	145	82	No	No	No	Yes			No	T2D
	33.4438	Male	189	29.75	11.3	8.1	2.215	< 10.0	96	101	70	No	No	No	Yes			Yes	T2D
	51.137	Female	Not on insulin	32.3	8	3.1	1.076	< 10.0	115	119	79	No	No	No	No			Yes	T2D
	52.2411	Female	Not on insulin	37.06	7.8	4	0.755	< 10.0	101	122	89	No	No	No	No			No	T2D
	48.0329	Female	84	29.92	12.8	7	1.287	< 10.0	103	102	71	No	No	No	Yes			Yes	T2D
	66.0466	Female	Not on insulin	35.67	7	4.5	1.076	< 10.0	116	149	63	No	No	No	No			No	T2D
	51.4548	Male	218	21.67	9.9	4.2	1.287	< 10.0	97	119	68	No	No	No	Yes			No	T2D
	58.9562	Female	Not on insulin	29.36	7	4	0.425	< 10.0	93	123	63	No	No	No	No			Yes	T2D
	41.4877	Male	Not on insulin	34.62	7.2	5.2	< 10.0	< 10.0	103	119	84	No	No	No	No			Yes	T2D
	52.1945	Female	Not on insulin	34.91	6.9	5.2	< 10.0	< 10.0	99	113	61	No	No	No	No			Yes	T2D
	58.2027	Female	Not on insulin	29	7.1	3.6	< 10.0	< 10.0	92	120	58	No	No	No	No			No	T2D
	46.526	Female	74	41.09	8	6.3	2.317	< 10.0	105	137	79	No	No	No	Yes			Yes	T2D
	60.3616	Female	Not on insulin	32.13	6.5	5.2	1.6	< 10.0	105	102	55	No	No	No	No			Yes	T2D
	55.8767	Female	Not on insulin	28.13	6.4	3	2.52	< 10.0	93	113	65	No	No	No	No			Yes	T2D
	44.0301	Female	Not on insulin	26.58	7.6	5.2	2.414	< 10.0	90	121	68	No	No	No	No			Yes	T2D
	36.0247	Male	Not on insulin	26.53	10.6	4.6	< 10.0	< 10.0	83	108	79	No	No	No	No			Yes	T2D
	46.0301	Male	117	26.52	8.2	6.1	2.862	< 10.0	91	145	66	No	No	No	Yes			No	T2D
	32.0219	Female	Not on insulin	33.93	7.6	5.4	2.008	< 10.0	110	112	63	No	No	No	No			Yes	T2D
	31.526	Female	104	30.76	8.9	6.6	3.82	< 10.0	98	142	80	No	No	No	Yes			Yes	T2D
	53.0356	Male	Not on insulin	23.88	7.5	4.8	< 10.0	< 10.0	99	129	78	No	No	No	No			Yes	T2D
	40.9452	Female	Not on insulin	32.44	8.3	6	2.844	< 10.0	102	104	64	No	No	No	No			Yes	T2D
	56.0384	Male	Not on insulin	26.29	6.4	4.2	2.198	< 10.0	96	127	69	No	No	No	No			Yes	T2D
	35.0247	Female	59	40.62	8	5.3	1.777	< 10.0	107	133	68	No	No	No	Yes			Yes	T2D
	38.5151	Female	Not on insulin	33.1	5.8	4.2	2.269	< 10.0	131	112	69	No	No	No	No			Yes	T2D
	37.3753	Male	Not on insulin	23.83	11.9	6.6	0.681	< 10.0	79	76	51	No	No	No	No			No	T2D
	47.0329	Male	Not on insulin	24.52	10.6	6.1	< 10.0	< 10.0	88	164	77	No	No	No	No			Yes	T2D
	57.0384	Male	129	32.37	10.2	4.4	1.143	< 10.0	115	119	73	No	No	No	Yes			Yes	T2D
	52.7836	Female	Not on insulin	33.79	10.8	5.1	3.596	< 10.0	110	126	74	No	No	No	No			Yes	T2D
	57.0411	Male	Not on insulin	28.16	7.2	3.3	1.79	< 10.0	104	113	65	No	No	No	No			Yes	T2D
	59.1397	Female	Not on insulin	28.67	6.5	6.5	0.96	< 10.0	89	109	65	No	No	No	No			No	T2D
	39.0274	Female	211	27.32	10.2	5.1	< 10.0	< 10.0	94	133	66	No	No	No	Yes			Yes	T2D
	43.0301	Female	Not on insulin	32.04	7.3	5.6	2.328	< 10.0	101	102	67	No	No	No	No			Yes	T2D
	58.3699	Male	36	27.59	7.8	7	< 10.0	< 10.0	98	128	76	No	No	No	Yes			Yes	T2D
	57.4575	Female	Not on insulin	28.44	9	3.6	< 5.0	< 10.0	100	136	65	No	No	No	No			No	T2D
	45.9534	Female	Not on insulin	31.78	7.6	4.7	< 10.0	< 10.0	117	126	68	No	No	No	No			Yes	T2D
	60.8493	Female	31	32.4	10.4	6.3	1.608	< 10.0	112	145	80	No	No	No	Yes			Yes	T2D
	32.1644	Female	Not on insulin	35.67	8.5	4.4	4.544	< 10.0	104	118	76	No	No	No	No			No	T2D
	47.7781	Female	Not on insulin	27.02	7.3	3.8	< 10.0	< 10.0	88	102	42	No	No	No	No			Yes	T2D
	55.5342	Female	Not on insulin	23.01	10	5.5	< 10.0	< 10.0	84	157	84	No	No	No	No			Yes	T2D
	58.8795	Male	Not on insulin	28.63	7.7	4.1	< 10.0	< 10.0	105	99	65	No	No	No	No			No	T2D
	65.789	Male	Not on insulin	27.27	7.5	4.7	< 10.0	< 10.0	98	170	59	No	No	No	No			Yes	T2D
	52.0247	Female	Not on insulin	28.42	9.2	4.4	< 10.0	< 10.0	98	125	69	No	No	No	No			No	T2D
	49.2822	Female	Not on insulin	27.6	7.2	5.8	1.822	< 10.0	88	104	56	No	No	No	No			No	T2D
	41.0274	Female	95	36.47	11.4	5.2	2.418	< 10.0	115	158	71	No	No	No	Yes			No	T2D
	48.0329	Female	323	31.11	9	3.6	1.986	< 10.0	93	161	89	No	No	No	Yes			Yes	T2D
	59.0384	Female	Not on insulin	33.06	9.1	4.8	< 10.0	< 10.0	96	158	84	No	No	No	No			Yes	T2D
	52.0356	Male	Not on insulin	29.76	9.3	3.7	< 10.0	< 10.0	102	109	68	No	No	No	No			Yes	T2D
	40.2767	Female	Not on insulin	28.22	7.4	3.9	3.46	< 10.0	99	131	68	No	No	No	No			Yes	T2D
	40.6	Female	53	34.24	7.3	4.8	< 10.0	< 10.0	89	99	71	No	No	No	Yes			Yes	T2D
	67.9616	Female	126	33.33	8.6	3.9	< 5.0	< 10.0	109	157	88	No	No	No	Yes			Yes	T2D
	49.0329	Male	Not on insulin	29.85	6.9	4.3	< 10.0	< 10.0	101	98	63	No	No	No	No			No	T2D
	57.0384	Male	Not on insulin	34.09	13.6	7.4	< 10.0	< 10.0	103	177	96	No	No	No	No			Yes	T2D
	44.0301	Female	122	37.41	6.2	3.1	1.76	< 10.0	95	119	78	No	No	No	Yes			Yes	T2D
	40.0274	Female	Not on insulin	29.53	7.9	5.5	4.8	< 10.0	84	102	70	No	No	No	No			Yes	T2D
	35.7726	Female	Not on insulin	26.78	9.4	6.4	4.3	< 10.0	96	197	86	No	No	No	No			Yes	T2D
	40.7589	Male	Not on insulin	29.27	7	5.6	2.778	< 10.0	104	132	69	No	No	No	No			Yes	T2D
	49.4521	Female	Not on insulin	27.58	8	5.8	2.418	< 10.0	95	140	87	No	No	No	No			No	T2D
	59.0411	Male	Not on insulin	33.83	6.3	4.7	< 10.0	< 10.0	118	119	68	No	No	No	No			Yes	T2D
	38.4301	Male	Not on insulin	29.48	7.5	3.1	< 10.0	< 10.0	100	146	65	No	No	No	No			Yes	T2D
	41.0301	Female	46	33.91	9.1	5.5	< 10.0	< 10.0	98	116	77	No	No	No	Yes			No	T2D
	43.0274	Male	Not on insulin	32.02	9.7	4.2	< 10.0	< 10.0	100	111	56	No	No	No	No			Yes	T2D
	48.0329	Female	Not on insulin	32.05	8	4.6	< 10.0	< 10.0	96	115	66	No	No	No	No			Yes	T2D
	38.5479	Male	Not on insulin	34.67	8.3	4.7	< 10.0	< 10.0	112	134	83	No	No	No	No			Yes	T2D
	40.4466	Male	Not on insulin	27.36	14.2	5.3	< 10.0	< 10.0	90	104	74	No	No	No	No			Yes	T2D
	64.0438	Male	Not on insulin	31.6	5.8	3.1	< 10.0	< 10.0	106	144	67	No	No	No	No			No	T2D
	51.0329	Female	Not on insulin	35.41	7.9	4.7	< 10.0	< 10.0	104	120	50	No	No	No	No			Yes	T2D
	43.0301	Female	99	30.46	11.8	6.4	< 10.0	< 10.0	87	114	62	No	No	No	Yes			No	T2D
	43.0301	Male	370	32.16	6.7	4.3	2.238	< 10.0	100	143	61	No	No	No	Yes			Yes	T2D
	49.5425	Female	Not on insulin	36.45	7.8	4.2	< 5.0	< 10.0	98	131	74	No	No	No	No			Yes	T2D
	60.0411	Female	Not on insulin	33.09	7.1	5.4	< 10.0	< 10.0	102	108	57	No	No	No	No			No	T2D
	44.0301	Male	Not on insulin	29.39	7.4	5	3.208	< 10.0	98	90	58	No	No	No	No			Yes	T2D
	54.0384	Male	82	35.43	8.8	4.4	< 10.0	< 10.0	115	104	65	No	No	No	Yes			Yes	T2D
	34.0247	Female	180	40.06	5.4	5.2	2.29	< 10.0	99	141	78	No	No	No	Yes			Yes	T2D
	53.0356	Male	Not on insulin	22.14	6.2	3.8	1.5	< 10.0	74	104	69	No	No	No	No			Yes	T2D
	36.4438	Female	291	27.66	9.1	5.7	1.492	< 10.0	96	147	62	No	No	No	Yes			No	T2D
	47.0301	Female	27	27.01	8.3	6.9	2.555	< 10.0	116	148	81	No	No	No	Yes			Yes	T2D
	37.0247	Male	Not on insulin	34.19	6.9	3.9	< 10.0	< 10.0	121	95	52	No	No	No	No			Yes	T2D
	57.0384	Female	Not on insulin	39.2	6.9	4.5	1.117	< 10.0	118	126	99	No	No	No	No			No	T2D
	33.0247	Female	190	40.57	7.9	4.2	< 10.0	< 10.0	115	108	58	No	No	No	Yes			Yes	T2D
	43.0301	Female	Not on insulin	41.55	13.1	8.5	< 10.0	< 10.0	110	129	87	No	No	No	No			Yes	T2D
	32.274	Male	310	35.63	8.4	3.6	2.34	< 10.0	111	119	61	No	No	No	Yes			Yes	T2D
	31.3507	Male	3	50.36	6.5	4.7	< 5.0	< 10.0	146	133	69	No	No	No	No			No	T2D
	33.0219	Female	250	52.46	11.4	5.3	< 10.0	< 10.0	135	117	63	No	No	No	Yes			No	T2D
	43.0301	Female	Not on insulin	30.31	10	4.7	2.34	< 10.0	96	118	57	No	No	No	No			Yes	T2D
	58.0384	Male	Not on insulin	15.89	10.3	4.2	1.428	< 10.0	68	155	66	No	No	No	No			No	T2D
	41.2548	Female	205	33.81	9.8	6.4	1.968	< 10.0	108	160	80	No	No	No	Yes			No	T2D
	41.0274	Male	130	24.17	10.5	6.4	0.128	< 10.0	82	134	78	No	No	No	Yes			No	T2D
	53.4986	Male	Not on insulin	30.46	13.1	5.1	2.34	< 10.0	99	129	74	No	No	No	No			Yes	T2D
	47.4521	Male	Not on insulin	22.5	6.7	6.3	3.208	< 10.0	74	101	64	No	No	No	No			No	T2D
	60.4603	Female	Not on insulin	23.87	7.8	3.9	2.627	< 10.0	100	136	60	No	No	No	No			Yes	T2D
	44.2438	Male	Not on insulin	26.61	7.4	3.3	3.354	< 10.0	100	121	59	No	No	No	No			No	T2D
	55.7041	Female	Not on insulin	31.37	6.5	4.3	0.714	< 10.0	98	142	90	No	No	No	No			Yes	T2D
	53.6575	Female	Not on insulin	35.04	8.3	5.8	2.05	< 10.0	115	108	69	No	No	No	No			No	T2D
	47.0301	Male	Not on insulin	25.5	9	5.7	2.627	< 10.0	94	152	75	No	No	No	No			Yes	T2D
	55.0384	Female	Not on insulin	30.74	8.5	6	2.627	< 10.0	102	106	69	No	No	No	No			Yes	T2D
	31.2055	Female	Not on insulin	29.25	6.1	4.2	< 5.0	< 10.0	78	102	62	No	No	No	No			Yes	T2D
	37.9425	Female	218	35.26	8.9	4.5	< 5.0	< 10.0	113	92	46	No	No	No	Yes			Yes	T2D
	51.0356	Female	62	39.66	6.7	3.9	0.923	< 10.0	112	132	65	No	No	No	Yes			Yes	T2D
	54.0384	Male	194	36.21	8.4	3.5	< 5.0	< 10.0	121	114	66	No	No	No	Yes			Yes	T2D
	42.0301	Female	Not on insulin	38.29	9.5	3.9	0.238	< 10.0	107	118	70	No	No	No	No			No	T2D
	66.1973	Male	Not on insulin	24.91	6.6	3.5	< 10.0	< 10.0	93	131	69	No	No	No	No			No	T2D
	57.0384	Male	Not on insulin	27.51	6.9	3.4	2.127	< 10.0	100	108	59	No	No	No	No			No	T2D
	67.1863	Male	Not on insulin	25.04	6.3	2.6	< 5.0	< 10.0	91	156	81	No	No	No	No			Yes	T2D
	32.0219	Male	46	34.99	10.3	4.9	5.13	< 10.0	120	140	79	No	No	No	Yes			No	T2D
	53.0356	Female	130	45.04	7.7	3.1	2.598	< 10.0	123	134	65	No	No	No	Yes			Yes	T2D
	45.0301	Male	Not on insulin	28.32	7.5	4.2	2.289	< 10.0	96	158	74	No	No	No	No			No	T2D
	33.5288	Female	190	36.72	7.3	6.6	< 5.0	< 10.0	98	124	59	No	No	No	Yes			No	T2D
	30.0247	Female	178	32.62	8.5	6.8	2.238	< 10.0	100	123	67	No	No	No	Yes			Yes	T2D
	51.0329	Male	76	30.76	9.2	4.2	3.57	< 10.0	116	123	72	No	No	No	Yes			Yes	T2D
	52.7041	Female	Not on insulin	38.2	7.5	5	4.66	< 10.0	112	143	79	No	No	No	No			Yes	T2D
	45.0301	Female	Not on insulin	35.59	5.4	5.4	3.26	< 10.0	108	116	61	No	No	No	No			No	T2D
	46.0301	Male	Not on insulin	23.71	9.8	6.5	0.201	< 10.0	86	151	85	No	No	No	No			No	T2D
	49.0329	Female	Not on insulin	29.86	5.6	7.2	0.128	< 10.0	84	139	67	No	No	No	No			No	T2D
	33.3014	Female	61	33.45	7	4.4	1.608	< 10.0	95	125	62	No	No	No	Yes			Yes	T2D
	47.0329	Male	97	38.09	13.7	5.3	2.418	< 10.0	109	113	63	No	No	No	Yes			Yes	T2D
	44.8329	Male	Not on insulin	28.72	12.2	6.2	1.698	< 10.0	96	90	68	No	No	No	No			No	T2D
	42.0274	Female	166	34.17	8.1	4.5	3.26	< 10.0	120	146	63	No	No	No	Yes			Yes	T2D
	49.2521	Female	Not on insulin	33.69	5.9	3.9	< 5.0	< 10.0	100	111	70	No	No	No	No			Yes	T2D
	30.9123	Male	190	30.41	7.1	5.1	1.698	< 10.0	105	119	66	No	No	No	Yes			Yes	T2D
	60.0411	Male	166	24.06	9.5	3.8	3.318	< 10.0	103	128	70	No	No	No	Yes			No	T2D
	65.0438	Female	Not on insulin	30.18	6.9	6.8	< 10.0	< 10.0	96	114	62	No	No	No	No			Yes	T2D
	55.7918	Male	Not on insulin	32.84	6.7	3.9	2.52	< 10.0	111	129	81	No	No	No	No			No	T2D
	32.4877	Male	Not on insulin	26.71	5.1	3.4	1.878	< 10.0	86	98	54	No	No	No	No			Yes	T2D
	42.0301	Male	382	23.65	11.1	5.6	1.608	< 10.0	97	99	53	No	No	No	Yes			No	T2D
	41.0274	Male	Not on insulin	36	10.6	3.9	2.311	< 10.0	125	116	72	No	No	No	No			Yes	T2D
	33.0247	Male	Not on insulin	25.68	6.7	4.9	< 10.0	< 10.0	93	137	62	No	No	No	No			Yes	T2D
	52.0356	Female	Not on insulin	31.38	11.7	5.1	2.238	< 10.0	90	115	75	No	No	No	No			Yes	T2D
	50.0329	Male	Not on insulin	37.33	8.8	4.9	2.958	< 10.0	104	112	64	No	No	No	No			No	T2D
	54.0384	Female	46	37.32	11.3	7	3.53	< 10.0	107	131	54	No	No	No	Yes			Yes	T2D
	48.0329	Male	75	29.42	13.7	5.6	4.5	< 10.0	101	142	78	No	No	No	Yes			No	T2D
	40.0411	Male	154	26.87	10.9	3.5	2.93	< 10.0	87	110	83	No	No	No	Yes			Yes	T2D
	50.0904	Male	Not on insulin	32.05	5.9	5.4	4.764	< 10.0	116	139	61	No	No	No	No			No	T2D
	40.0274	Female	Not on insulin	36	5.8	4.3	< 5.0	2.74	106	122	72	No	No	No	No			Yes	T2D
	46.7233	Male	Not on insulin	33.19	8.3	6.7	2.76	< 10.0	101	143	74	No	No	No	No			Yes	T2D
	59.9562	Female	Not on insulin	38.36	5.6	4.3	2.7	< 10.0	102	197	100	No	No	No	No			Yes	T2D
	51.3562	Female	15	48.91	7.6	4.5	3.49	< 10.0	135	133	66	No	No	No	Yes			Yes	T2D
	37.6055	Male	Not on insulin	30.86	5.9	5.8	1.608	< 10.0	91	113	66	No	No	No	No			Yes	T2D
	53.0356	Male	Not on insulin	26.4	8.1	5.3	3.882	< 10.0	93	114	76	No	No	No	No			Yes	T2D
	61.0438	Female	Not on insulin	25.47	8.9	5.4	4.5	< 10.0	102	145	82	No	No	No	No			No	T2D
	65.4658	Female	Not on insulin	24.49	7	3.8	< 5.0	< 10.0	80	147	69	No	No	No	No			Yes	T2D
	49.4521	Male	Not on insulin	31.49	6	6.6	< 10.0	< 10.0	127	120	72	No	No	No	No			Yes	T2D
	58.0384	Female	Not on insulin	31.19	6.4	5.4	2.598	< 10.0	101	121	70	No	No	No	No			No	T2D
	49.0329	Male	Not on insulin	27.91	7.6	4.3	0.971	< 10.0	110	108	72	No	No	No	No			Yes	T2D
	30.5233	Male	127	24.45	11.4	6.5	2.868	< 10.0	97	118	75	No	No	No	Yes			No	T2D
	31.0438	Male	97	27.72	10.4	6.5	< 10.0	< 10.0	102	127	71	No	No	No	Yes			Yes	T2D
	58.5726	Male	Not on insulin	23.38	5.6	4	3.679	< 10.0	82	140	75	No	No	No	No			No	T2D
	41.0274	Female	Not on insulin	27.1	6.4	4.7	< 10.0	< 10.0	85	137	57	No	No	No	No			Yes	T2D
	33.5123	Male	Not on insulin	25.58	6.2	4	< 10.0	< 10.0	107	118	75	No	No	No	No			No	T2D
	37.0247	Female	156	32.68	8.8	3.8	1.1	< 10.0	105	105	72	No	No	No	Yes			Yes	T2D
	51.0356	Female	Not on insulin	32.45	6.5	6.1	< 5.0	< 10.0	102	120	54	No	No	No	No			Yes	T2D
	52.9507	Female	Not on insulin	38.13	6.3	4.7	< 5.0	< 10.0	95	92	58	No	No	No	No			No	T2D
	50.0329	Male	Not on insulin	30.07	6.1	5.4	3.82	< 10.0	107	140	91	No	No	No	No			Yes	T2D
	45.7068	Female	Not on insulin	33.6	4.9	4.4	0.238	< 10.0	96	112	56	No	No	No	No			Yes	T2D
	48.1808	Male	Not on insulin	29.24	6.3	6.3	3.67	< 10.0	112	132	86	No	No	No	No			Yes	T2D
	30.0329	Female	240	38.99	11.8	5.2	< 10.0	< 10.0	112	190	74	No	No	No	Yes			Yes	T2D
	46.5425	Male	37	25.91	10.4	3.1	0.604	< 10.0	94	85	57	No	No	No	Yes			Yes	T2D
	41.4493	Female	Not on insulin	35.2	7.9	6.8	< 10.0	< 10.0	97	144	80	No	No	No	No			No	T2D
	57.6795	Female	Not on insulin	29.79	7.2	5	1.813	< 10.0	93	178	86	No	No	No	No			Yes	T2D
	42.2493	Male	206	30.66	11.5	3	< 10.0	< 10.0	85	136	72	No	No	No	Yes			Yes	T2D
	62.1397	Male	Not on insulin	29.41	7.7	4.8	< 10.0	< 10.0	107	140	74	No	No	No	No			Yes	T2D
	38.611	Female	Not on insulin	28.52	7.6	4.5	0.421	< 10.0	89	95	62	No	No	No	No			Yes	T2D
	63.0438	Female	Not on insulin	33.51	6.9	3.7	< 10.0	< 10.0	107	131	63	No	No	No	No			No	T2D
	49.1178	Female	Not on insulin	23.03	10.4	4.6	< 10.0	< 10.0	92	105	52	No	No	No	No			No	T2D
	38.0247	Male	Not on insulin	31.94	7.9	4.8	0.201	< 10.0	103	141	76	No	No	No	No			Yes	T2D
	54.4575	Female	122	32.89	8	3	< 10.0	< 10.0	106	102	60	No	No	No	Yes			Yes	T2D
	34.0219	Female	Not on insulin	27.48	6.8	3.9	0.055	< 10.0	94	117	74	No	No	No	No			No	T2D
	44.0301	Female	154	36.19	10.7	5.4	2.734	< 10.0	120	134	61	No	No	No	Yes			No	T2D
	50.1945	Male	Not on insulin	30.19	8	5.4	3.67	< 10.0	104	109	78	No	No	No	No			Yes	T2D
	58.0411	Female	130	22.18	8.6	5.5	3.68	< 10.0	98	115	71	No	No	No	Yes			Yes	T2D
	34.7726	Male	314	32.07	8	4.2	2.83	< 10.0	107	119	73	No	No	No	Yes			No	T2D
	39.0274	Male	Not on insulin	27.05	5.7	6	1.557	< 10.0	99	111	67	No	No	No	No			Yes	T2D
	35.0247	Female	68	31.53	7.4	5.7	1.044	< 10.0	97	112	83	No	No	No	Yes			Yes	T2D
	56.0384	Male	Not on insulin	17.89	7.4	4	1.58	< 10.0	76	158	61	No	No	No	No			No	T2D
	65.0438	Female	Not on insulin	31.2	6.7	5.3	4.82	< 10.0	112	113	66	No	No	No	No			Yes	T2D
	40.4411	Male	Not on insulin	24.59	9.6	5.4	4.63	< 10.0	95	101	77	No	No	No	No			Yes	T2D
	34.3589	Male	Not on insulin	27.08	4.4	4	< 5.0	< 10.0	78	116	81	No	No	No	No			Yes	T2D
	57.7863	Female	Not on insulin	28.31	7.2	2.9	2.83	< 10.0	88	157	66	No	No	No	No			Yes	T2D
	53.5589	Female	Not on insulin	52.1	7.6	6.6	< 5.0	< 10.0	115	118	68	No	No	No	No			Yes	T2D
	44.7014	Female	251	29.68	12.2	5.1	< 10.0	< 10.0	99	140	79	No	No	No	Yes			No	T2D
	42.0274	Female	Not on insulin	30.22	6.4	4.2	< 5.0	< 10.0	101	130	77	No	No	No	No			Yes	T2D
	49.5562	Female	Not on insulin	31.78	7.2	6.1	4.69	< 10.0	104	110	65	No	No	No	No			Yes	T2D
	48.8685	Male	Not on insulin	29.07	7.6	4.9	3.33	< 10.0	103	109	83	No	No	No	No			Yes	T2D
	50.4548	Female	216	34.96	11.1	5.8	1.67	< 10.0	105	134	69	No	No	No	Yes			No	T2D
	47.0329	Female	Not on insulin	50.58	6.5	4.3	3.711	< 10.0	112	135	69	No	No	No	No			Yes	T2D
	34.0219	Female	34	38.36	7.9	4.3	1.6	< 10.0	92	135	76	No	No	No	Yes			No	T2D
	33.0247	Female	Not on insulin	29.39	5.9	5.7	3.16	< 10.0	102	98	53	No	No	No	No			Yes	T2D
	57.0384	Female	Not on insulin	33.96	8.7	3.8	3.76	< 10.0	101	124	70	No	No	No	No			No	T2D
	53.0356	Female	Not on insulin	27.83	6.2	4.6	< 10.0	< 10.0	103	91	46	No	No	No	No			Yes	T2D
	48.0329	Male	Not on insulin	26.37	10.2	4.1	< 10.0	< 10.0	94	113	67	No	No	No	No			Yes	T2D
	40.0274	Female	Not on insulin	28.95	7.8	4.9	2.414	< 10.0	103	155	80	No	No	No	No			No	T2D
	65.9562	Female	Not on insulin	36.36	6	4.4	< 10.0	< 10.0	94	115	56	No	No	No	No			Yes	T2D
	34.3616	Male	70	19.95	6.8	3.2	2.28	< 10.0	81	149	82	No	No	No	Yes			Yes	T2D
	44.0301	Male	Not on insulin	27.29	11.3	6	2.53	< 10.0	91	144	78	No	No	No	No			No	T2D
	62.0411	Male	Not on insulin	26.91	5.8	5.2	< 10.0	< 10.0	85	117	76	No	No	No	No			Yes	T2D
	52.0384	Female	Not on insulin	29.17	5.8	4.9	4.9	< 10.0	95	166	65	No	No	No	No			No	T2D
	37.4301	Male	85	34.63	9.4	5.6	2.62	< 10.0	111	123	80	No	No	No	Yes			Yes	T2D
	32.0219	Female	275	26.15	7	3.7	< 10.0	< 10.0	95	124	70	No	No	No	Yes			Yes	T2D
	45.0274	Male	Not on insulin	34.85	9.8	3.9	< 10.0	< 10.0	109	110	84	No	No	No	No			Yes	T2D
	37.6	Male	370	31.73	9.7	3.8	2.52	< 10.0	115	122	80	No	No	No	Yes			No	T2D
	44.4301	Female	Not on insulin	46.68	9.2	5	< 10.0	< 10.0	117	156	85	No	No	No	No			Yes	T2D
	31.7644	Female	9	37.71	6.6	4.5	< 5.0	< 10.0	103	113	68	No	No	No	Yes			Yes	T2D
	54.0384	Male	Not on insulin	29.07	6.7	4	3.43	< 10.0	102	100	70	No	No	No	No			No	T2D
	42.0274	Male	Not on insulin	35.88	6.7	6.5	2.325	< 10.0	111	165	95	No	No	No	No			Yes	T2D
	40.0274	Male	Not on insulin	30.82	7.7	3.8	< 10.0	< 10.0	102	127	85	No	No	No	No			Yes	T2D
	48.8712	Male	53	33.9	7.1	4.9	4.82	< 10.0	103	134	86	No	No	No	Yes			Yes	T2D
	57	Female	Not on insulin	21.91	7.2	6.9	< 10.0	< 10.0	88	132	71	No	No	No	No			Yes	T2D
	43.6219	Female	Not on insulin	28.01	6.1	4.7	2.22	< 10.0	78	116	76	No	No	No	No			No	T2D
	41.4466	Male	179	32.79	7.3	4.6	< 10.0	< 10.0	106	140	71	No	No	No	Yes			Yes	T2D
	43.863	Male	Not on insulin	27.15	6.7	4.5	5.8	< 10.0	88	137	71	No	No	No	No			No	T2D
	54.0384	Male	Not on insulin	27.89	8.6	6.5	3.466	< 10.0	101	90	60	No	No	No	No			Yes	T2D
	45.0301	Female	90	38.05	8.2	5.3	1.76	< 10.0	100	138	75	No	No	No	Yes			Yes	T2D
	30.0219	Male	Not on insulin	28.73	8.6	4.5	2.947	< 10.0	103	131	68	No	No	No	No			Yes	T2D
	48.0329	Male	Not on insulin	27.73	8.7	4	< 10.0	< 10.0	95	117	69	No	No	No	No			No	T2D
	69.3753	Female	Not on insulin	39.64	6.7	5.5	< 5.0	< 10.0	111	147	67	No	No	No	No			No	T2D
	43.0932	Male	Not on insulin	28.41	7.1	5.5	< 10.0	< 10.0	97	145	95	No	No	No	No			Yes	T2D
	45.4082	Female	131	53.13	8.2	4.8	5.9	< 10.0	134	117	58	No	No	No	Yes			Yes	T2D
	38.0521	Female	Not on insulin	29.15	7.2	5.2	< 10.0	< 10.0	97	123	64	No	No	No	No			Yes	T2D
	40.1973	Male	Not on insulin	27.22	7.5	4	3	< 10.0	83	112	66	No	No	No	No			Yes	T2D
	37.0247	Female	Not on insulin	32.67	13.4	5.7	< 10.0	< 10.0	85	120	70	No	No	No	No			No	T2D
	43.8959	Male	Not on insulin	30.9	10.2	4.2	2.22	< 10.0	103	142	93	No	No	No	No			Yes	T2D
	60.2849	Female	Not on insulin	29.68	8	6	2.43	< 10.0	94	143	84	No	No	No	No			Yes	T2D
	36.1096	Male	63	24.16	7.7	5.6	3.67	< 10.0	90	132	75	No	No	No	Yes			Yes	T2D
	52.0356	Female	Not on insulin	30.72	9.2	3.3	1.99	< 10.0	99	140	78	No	No	No	No			No	T2D
	40.0274	Male	255	29.75	7.7	3.7	1.05	< 10.0	101	119	74	No	No	No	Yes			Yes	T2D
	58.0411	Female	100	29.55	9.1	5.4	4.19	< 10.0	96	140	87	No	No	No	Yes			No	T2D
	58.0411	Female	192	23.65	5.8	6.3	1.67	< 10.0	90	133	67	No	No	No	Yes			No	T2D
	38.0329	Male	233	27.02	11.1	7.1	4.4	< 10.0	87	150	92	No	No	No	Yes			Yes	T2D
	42.0274	Male	407	25.73	9.8	3.9	4.5	< 10.0	87	107	56	No	No	No	Yes			No	T2D
	35.0247	Female	149	29.5	13.7	5.1	1.74	< 10.0	96	91	50	No	No	No	Yes			Yes	T2D
	46.4521	Male	Not on insulin	27.6	6.5	4.1	2.57	< 10.0	107	124	84	No	No	No	No			Yes	T2D
	54.0356	Male	Not on insulin	28.07	8.3	3.7	2.89	< 10.0	104	134	65	No	No	No	No			Yes	T2D
	36.6658	Female	140	30.56	7	5.8	5.2	< 10.0	99	112	54	No	No	No	Yes			Yes	T2D
	52.0356	Female	276	32.75	8.4	4.9	3.6	< 10.0	95	155	57	No	No	No	Yes			Yes	T2D
	67.0466	Male	Not on insulin	26.94	8.2	5.8	1.17	< 10.0	99	138	61	No	No	No	No			Yes	T2D
	52.0356	Female	70	31.6	9.8	4.6	2.05	< 10.0	89	132	62	No	No	No	Yes			No	T2D
	46.0329	Male	280	26.85	10.2	4.7	2.57	< 10.0	84	149	79	No	No	No	Yes			Yes	T2D
	33.0219	Female	157	38.5	9.4	4.8	2.63	< 10.0	113	118	80	No	No	No	Yes			Yes	T2D
	31.4411	Male	Not on insulin	22.72	10.4	6.6	4.1	< 10.0	91	96	61	No	No	No	No			No	T2D
	39.3562	Male	Not on insulin	28.03	6.1	5.4	3.09	< 10.0	90	84	57	No	No	No	No			Yes	T2D
	52.0411	Female	191	29.88	8.2	6	2.24	< 10.0	91	115	54	No	No	No	Yes			Yes	T2D
	43.0301	Male	100	28.4	13.6	6.3	1.37	< 10.0	100	124	88	No	No	No	Yes			Yes	T2D
	59.3699	Female	Not on insulin	26.27	8.4	5.3	3	< 10.0	88	106	56	No	No	No	No			No	T2D
	40.0274	Male	Not on insulin	30.48	10.2	3.2	3	< 10.0	96	123	77	No	No	No	No			Yes	T2D
	46.7425	Female	54	35.11	7.9	5	1.86	< 10.0	94	118	60	No	No	No	Yes			Yes	T2D
	40.0274	Male	Not on insulin	28.33	6.6	5.7	2.96	< 10.0	93	108	77	No	No	No	No			No	T2D
	39.2027	Male	Not on insulin	26.4	8.1	7.3	< 10.0	< 10.0	93	136	77	No	No	No	No			Yes	T2D
	41.9288	Male	180	32.49	12.3	5.8	< 5.0	< 10.0	110	118	67	No	No	No	Yes			Yes	T2D
	53.0356	Female	Not on insulin	30.77	8.5	7.1	3	< 10.0	100	157	76	No	No	No	No			Yes	T2D
	52.0356	Female	107	27.4	8	6.2	2.3	< 10.0	90	134	81	No	No	No	Yes			Yes	T2D
	34.2767	Male	Not on insulin	35.85	7.4	6.3	3.02	< 10.0	104	124	80	No	No	No	No			Yes	T2D
	41.8877	Female	Not on insulin	48.35	5.5	4.3	< 5.0	< 10.0	116	82	48	No	No	No	No			Yes	T2D
	34.3068	Female	206	46.52	6.4	3	0	0	124	108	62	No	No	No	Yes			No	T2D
	49.0329	Female	Not on insulin	30.86	8.8	5.9	< 5.0	< 10.0	100	151	63	No	No	No	No			Yes	T2D
	67.0466	Male	Not on insulin	33.17	7.4	3.3	3.22	< 10.0	113	117	79	No	No	No	No			No	T2D
	33.0055	Male	Not on insulin	29.17	7.3	4.8	< 5.0	< 10.0	98	107	61	No	No	No	No			Yes	T2D
	39.1753	Female	39	27.21	8.9	5	1.7	< 10.0	112	186	90	No	No	No	Yes			Yes	T2D
	40.0274	Male	192	19.93	11.6	7.5	< 10.0	< 10.0	78	125	56	No	No	No	Yes			No	T2D
	54.0356	Male	Not on insulin	25.16	6.4	4.3	1.2	< 10.0	75	120	58	No	No	No	No			Yes	T2D
	36.6932	Female	12	47.21	7.4	4	< 5.0	< 10.0	122	108	64	No	No	No	Yes			Yes	T2D
	53.7808	Male	277	29.34	7.6	4.5	7.97	< 10.0	95	135	77	No	No	No	Yes			Yes	T2D
	43.0274	Male	203	30.86	7.7	5.5	< 10.0	< 10.0	101	168	55	No	No	No	Yes			Yes	T2D
	42.4877	Male	17	36.05	14.3	5.7	4.51	< 10.0	109	108	69	No	No	No	Yes			Yes	T2D
	33.8904	Male	Not on insulin	36.17	10.5	5.8	< 5.0	< 10.0	124	119	71	No	No	No	No			Yes	T2D
	58.0384	Female	Not on insulin	27.44	8	4.9	4.2	< 10.0	94	158	57	No	No	No	No			Yes	T2D
	47.6137	Male	Not on insulin	24.45	7.1	4.4	4.7	< 10.0	97	128	61	No	No	No	No			Yes	T2D
	46.0301	Male	70	27.74	10.5	4.6	4.2	< 10.0	83	85	69	No	No	No	Yes			No	T2D
	45.4849	Female	76	30.9	9.7	5.5	2.53	< 10.0	102	134	70	No	No	No	Yes			No	T2D
	49.0329	Female	Not on insulin	28.9	8.4	4.9	8.9	< 10.0	96	141	80	No	No	No	No			Yes	T2D
	33.0219	Female	Not on insulin	25.83	7.4	5.3	4	< 10.0	90	159	76	No	No	No	No			No	T2D
	35.1068	Male	Not on insulin	28.96	6.7	2.8	2.34	< 10.0	88	104	55	No	No	No	No			No	T2D
	49.0329	Male	Not on insulin	26.81	11.6	5.6	2.72	< 10.0	101	131	87	No	No	No	No			Yes	T2D
	60.0411	Male	Not on insulin	27.23	8.4	6.9	2.72	< 10.0	105	148	65	No	No	No	No			Yes	T2D
	47.0301	Male	66	29.64	6.6	5.8	0.74	< 10.0	106	144	75	No	No	No	Yes			No	T2D
	34.4247	Female	191	31.5	9.3	7.2	2.04	< 10.0	96	121	55	No	No	No	Yes			Yes	T2D
	51.0329	Female	Not on insulin	26.02	6.4	4.9	< 10.0	< 10.0	92	145	69	No	No	No	No			No	T2D
	45.0301	Male	230	37.2	9.6	4	< 10.0	< 10.0	132	157	77	No	No	No	Yes			Yes	T2D
	53.0356	Female	Not on insulin	45.2	6.4	5.6	3.67	< 10.0	132	122	80	No	No	No	No			No	T2D
	54.0384	Female	Not on insulin	28.01	7	4.6	3.57	< 10.0	106	122	66	No	No	No	No			No	T2D
	43.0301	Female	Not on insulin	32.38	9.6	6.1	1.2	< 10.0	107	132	80	No	No	No	No			Yes	T2D
	32.0219	Female	323	36.16	12.7	4.7	< 10.0	< 10.0	124	112	62	No	No	No	Yes			No	T2D
	51.0329	Female	58	30.86	8.6	4.8	4.4	< 10.0	114	136	66	No	No	No	Yes			No	T2D
	54.0356	Male	155	31.23	9.4	7.2	< 10.0	< 10.0	97	173	85	No	No	No	Yes			No	T2D
	34.0219	Female	Not on insulin	29.56	10.7	8.4	4.5	< 10.0	94	124	74	No	No	No	No			Yes	T2D
	59.611	Female	Not on insulin	29.15	8.5	5.5	< 10.0	< 10.0	101	122	70	No	No	No	No			Yes	T2D
	40.3644	Male	Not on insulin	27.96	6	4.6	4.5	< 10.0	107	88	60	No	No	No	No			Yes	T2D
	67.8795	Female	Not on insulin	30.54	5.8	4.2	3.9	< 10.0	86	130	71	No	No	No	No			Yes	T2D
	48.0329	Female	45	38.45	6.6	6.2	< 10.0	< 10.0	109	120	62	No	No	No	Yes			No	T2D
	40.1123	Male	Not on insulin	27.41	9.2	5.5	4.8	< 10.0	85	121	81	No	No	No	No			Yes	T2D
	32.0219	Male	Not on insulin	29.94	4.9	6.4	5.2	< 10.0	95	114	62	No	No	No	No			Yes	T2D
	60.6274	Female	Not on insulin	30.08	7.3	4.3	1.184	< 10.0	100	141	98	No	No	No	No			No	T2D
	46.0329	Male	131	41.95	10.1	4.7	4.7	< 10.0	130	151	70	No	No	No	Yes			Yes	T2D
	47.0329	Male	167	43.16	12.5	5.1	5.8	< 10.0	116	135	68	No	No	No	Yes			Yes	T2D
	41.6959	Female	Not on insulin	36.15	11.7	6.2	< 5.0	< 10.0	110	140	63	No	No	No	No			No	T2D
	60.0411	Male	Not on insulin	27.66	8.2	5.3	4.2	< 10.0	102	110	66	No	No	No	No			Yes	T2D
	47.0329	Female	Not on insulin	29.91	10.8	6.5	< 10.0	< 10.0	99	160	82	No	No	No	No			Yes	T2D
	60.0411	Female	227	32.04	11.7	6.6	< 10.0	< 10.0	114	171	96	No	No	No	Yes			No	T2D
	48.0329	Male	Not on insulin	31.7	13.2	5.1	5.7	< 10.0	102	143	82	No	No	No	No			Yes	T2D
	47.7808	Male	Not on insulin	44.46	12.6	4.2	< 5.0	< 10.0	111	139	74	No	No	No	No			Yes	T2D
	62.9397	Female	Not on insulin	34.08	6.5	4.7	< 10.0	< 10.0	101	108	51	No	No	No	No			Yes	T2D
	53.4548	Male	131	25.34	11.3	4.5	< 10.0	< 10.0	95	116	74	No	No	No	Yes			Yes	T2D
	51.0356	Male	Not on insulin	36.17	7.5	5.4	5.1	< 10.0	126	120	77	No	No	No	No			Yes	T2D
	31.1096	Female	230	25	9.1	4.9	< 10.0	< 10.0	82	103	58	No	No	No	Yes			Yes	T2D
	46.0329	Male	35	23.94	7.3	5.7	7.4	< 10.0	94	126	77	No	No	No	Yes			Yes	T2D
	42.0274	Male	153	29.04	8.6	6.8	< 10.0	< 10.0	91	181	89	No	No	No	Yes			Yes	T2D
	39.0274	Male	Not on insulin	31.51	6.1	5	< 10.0	< 10.0	113	112	79	No	No	No	No			Yes	T2D
	34.7589	Female	Not on insulin	40.89	5.6	4.4	< 5.0	< 10.0	97	114	63	No	No	No	No			Yes	T2D
	55.0384	Female	191	26.3	11.1	6.6	1.7	< 10.0	95	131	70	No	No	No	Yes			Yes	T2D
	44.0301	Male	241	27.97	6.7	3.7	< 10.0	< 10.0	96	104	69	No	No	No	Yes			Yes	T2D
	32.9068	Female	37	37.65	6.6	5.5	< 5.0	< 10.0	99	111	64	No	No	No	Yes			No	T2D
	47.6082	Female	Not on insulin	25.14	7.9	3.9	1.7	< 10.0	87	120	70	No	No	No	No			Yes	T2D
	52.0356	Female	Not on insulin	33.33	8	4.4	< 10.0	< 10.0	95	119	54	No	No	No	No			Yes	T2D
	61.463	Male	Not on insulin	25.15	7.6	4	< 5.0	< 10.0	87	175	80	No	No	No	No			Yes	T2D
	66.0438	Male	36	24.46	11.2	5.7	1.4	< 10.0	101	143	63	No	No	No	Yes			Yes	T2D
	57.7068	Female	11	39.06	8	5.6	1.1	< 10.0	114	181	91	No	No	No	Yes			No	T2D
	37.0247	Male	Not on insulin	25.26	8.9	6.5	< 10.0	< 10.0	90	120	70	No	No	No	No			Yes	T2D
	33.0219	Female	271	25.56	10.1	7	< 10.0	< 10.0	97	127	54	No	No	No	Yes			No	T2D
	35.0219	Female	13	36.31	13.8	5.9	< 10.0	< 10.0	112	101	73	No	No	No	Yes			Yes	T2D
	49.0329	Female	133	31.59	9.1	6.9	< 10.0	< 10.0	98	194	89	No	No	No	Yes			Yes	T2D
	53.0356	Female	178	20.92	8.3	5.2	< 10.0	< 10.0	72	130	64	No	No	No	Yes			Yes	T2D
	68.0466	Male	Not on insulin	26.57	9.1	3.5	1.7	< 10.0	96	142	67	No	No	No	No			Yes	T2D
	58.0411	Male	Not on insulin	34.64	9.1	4.5	0.503	< 10.0	112	142	59	No	No	No	No			Yes	T2D
	65.0438	Female	31	32.89	7.4	4.4	3.7	< 10.0	101	157	62	No	No	No	Yes			Yes	T2D
	34.9315	Male	Not on insulin	29.15	10.7	8.8	< 5.0	< 10.0	91	146	91	No	No	No	No			Yes	T2D
	40.0274	Male	114	30.63	8.3	5.9	< 10.0	< 10.0	104	123	82	No	No	No	Yes			No	T2D
	30.2767	Male	Not on insulin	20.9	8	5.2	< 5.0	< 10.0	79	129	78	No	No	No	No			Yes	T2D
	56.0932	Female	Not on insulin	33.11	7.1	5.4	< 5.0	< 10.0	108	114	62	No	No	No	No			No	T2D
	60.0411	Female	Not on insulin	28.97	9.3	4.1	< 10.0	< 10.0	98	114	61	No	No	No	No			No	T2D
	35.1589	Female	Not on insulin	34.95	7	5.7	< 10.0	< 10.0	108	113	72	No	No	No	No			Yes	T2D
	49.0521	Female	Not on insulin	29.4	6.7	6.4	0.67	< 10.0	98	140	86	No	No	No	No			No	T2D
	48.0329	Female	Not on insulin	27.93	8	6.7	< 10.0	< 10.0	95	118	56	No	No	No	No			Yes	T2D
	38.5781	Female	Not on insulin	24.52	7.3	4.5	< 10.0	< 10.0	86	104	62	No	No	No	No			Yes	T2D
	55.137	Female	Not on insulin	31.25	6.9	6.9	< 10.0	< 10.0	88	106	57	No	No	No	No			Yes	T2D
	42.0274	Male	Not on insulin	25.85	10.9	4.3	< 5.0	< 10.0	94	133	80	No	No	No	No			Yes	T2D
	60.0411	Female	20	27.28	10.1	7	< 5.0	< 10.0	96	132	66	No	No	No	Yes			Yes	T2D
	64.0438	Female	137	24.5	12.5	8	< 10.0	< 10.0	91	141	60	No	No	No	Yes			Yes	T2D
	49.7014	Male	Not on insulin	23.57	8.4	6.6	< 10.0	< 10.0	95	150	89	No	No	No	No			Yes	T2D
	55.0384	Female	125	35.77	9.3	5.2	2.9	< 10.0	97	127	65	No	No	No	Yes			Yes	T2D
	50.0356	Male	287	30.3	8.3	6.2	< 10.0	< 10.0	101	122	55	No	No	No	Yes			No	T2D
	62.463	Female	161	38.74	9.8	6.2	< 10.0	< 10.0	115	194	103	No	No	No	Yes			Yes	T2D
	58.0411	Male	Not on insulin	33.49	7.2	8.2	< 10.0	< 10.0	108	155	71	No	No	No	No			Yes	T2D
	43.0301	Male	140	31.18	7.9	4.1	< 10.0	< 10.0	108	133	81	No	No	No	Yes			Yes	T2D
	59.0411	Female	Not on insulin	26.44	7.4	8.3	< 10.0	< 10.0	92	137	67	No	No	No	No			Yes	T2D
	63.0438	Male	Not on insulin	33.22	6.4	4.2	< 10.0	< 10.0	113	104	68	No	No	No	No			Yes	T2D
	38.0274	Female	Not on insulin	26.46	7.8	5	< 10.0	< 10.0	99	138	85	No	No	No	No			Yes	T2D
	30.5918	Female	203	25.96	7.5	5.3	< 10.0	< 10.0	86	107	72	No	No	No	Yes			No	T2D
	58.0384	Female	Not on insulin	37.25	8.7	4.5	< 5.0	< 10.0	104	170	90	No	No	No	No			Yes	T2D
	62.0438	Female	Not on insulin	26.81	7	4.5	< 10.0	< 10.0	102	137	66	No	No	No	No			No	T2D
	49.0329	Male	203	34.44	8.2	5	< 10.0	< 10.0	109	168	78	No	No	No	Yes			Yes	T2D
	35.0247	Female	52	38.89	9.5	5.4	3.6	< 10.0	112	117	65	No	No	No	Yes			Yes	T2D
	50.0356	Female	179	31.27	9.8	3.9	< 5.0	< 10.0	115	179	70	No	No	No	Yes			Yes	T2D
	62.0411	Male	Not on insulin	23.44	5.5	3.7	< 10.0	< 10.0	87	119	67	No	No	No	No			Yes	T2D
	65.3753	Female	Not on insulin	38.17	6.7	5.2	< 10.0	< 10.0	105	162	81	No	No	No	No			Yes	T2D
	50.3699	Male	Not on insulin	22.79	7.1	6.1	< 10.0	< 10.0	77	236	99	No	No	No	No			No	T2D
	56.1151	Female	21	44.13	6.6	5.5	< 5.0	< 10.0	124	108	70	No	No	No	Yes			Yes	T2D
	38.0274	Male	142	26.81	9.5	7.2	< 10.0	< 10.0	93	141	94	No	No	No	Yes			No	T2D
	58.0411	Male	Not on insulin	25.92	8.6	4.3	< 10.0	< 10.0	87	189	73	No	No	No	No			Yes	T2D
	49.0329	Male	Not on insulin	27.22	6.4	5.9	< 5.0	< 10.0	108	147	82	No	No	No	No			Yes	T2D
	50.0329	Female	Not on insulin	37.1	6.7	7.2	< 10.0	< 10.0	95	112	68	No	No	No	No			Yes	T2D
	41.0274	Female	167	36.01	8.6	3.9	< 10.0	< 10.0	115	102	52	No	No	No	Yes			Yes	T2D
	37.0247	Female	179	38.95	10.8	5.6	< 10.0	< 10.0	119	170	66	No	No	No	Yes			Yes	T2D
	46.0301	Male	Not on insulin	23.8	6.2	6.2	< 10.0	< 10.0	90	117	82	No	No	No	No			Yes	T2D
	30.4411	Male	195	29.76	10.6	4.4	< 10.0	< 10.0	85	110	78	No	No	No	Yes			Yes	T2D
	54.0384	Female	Not on insulin	34.06	7.4	4.7	< 10.0	< 10.0	104	119	80	No	No	No	No			Yes	T2D
	41.1589	Female	107	38.89	8.5	4.7	< 10.0	< 10.0	114	122	72	No	No	No	Yes			Yes	T2D
	41.0274	Female	131	36.24	14.6	4.9	< 10.0	< 10.0	100	135	79	No	No	No	Yes			No	T2D
	33.4411	Female	Not on insulin	32.05	6.6	5.8	< 10.0	< 10.0	113	123	64	No	No	No	No			Yes	T2D
	32.0219	Male	Not on insulin	28.23	7.6	4.2	< 5.0	< 10.0	99	125	76	No	No	No	No			Yes	T2D
	56.0384	Male	Not on insulin	28.22	7.8	4.1	< 10.0	< 10.0	86	126	77	No	No	No	No			Yes	T2D
	65.5315	Female	Not on insulin	29.27	11.7	8.4	< 10.0	< 10.0	106	105	69	No	No	No	No			Yes	T2D
	43.0356	Male	Not on insulin	29.67	9.3	6.7	< 10.0	< 10.0	109	134	69	No	No	No	No			Yes	T2D
	36.3918	Male	258	32.66	9.9	6.4	< 10.0	< 10.0	100	177	86	No	No	No	Yes			Yes	T2D
	56.3699	Female	Not on insulin	27.35	6.2	5.4	< 10.0	< 10.0	88	113	70	No	No	No	No			Yes	T2D
	31.9288	Female	Not on insulin	28.12	11.1	5.7	< 5.0	< 10.0	101	115	73	No	No	No	No			Yes	T2D
	43.0301	Male	Not on insulin	25.55	7.5	4.7	4.715	< 10.0	90	125	73	No	No	No	No			Yes	T2D
	45.6904	Female	Not on insulin	30.83	6.7	2.8	< 5.0	< 10.0	110	121	65	No	No	No	No			Yes	T2D
	34.0219	Male	Not on insulin	36.07	9.5	4	< 10.0	< 10.0	112	146	74	No	No	No	No			Yes	T2D
	43.0301	Female	66	35.47	6.6	5.3	< 10.0	< 10.0	105	114	68	No	No	No	Yes			Yes	T2D
	42.0274	Female	Not on insulin	35.85	7.3	5.1	2.9	< 10.0	96	146	79	No	No	No	No			Yes	T2D
	32.3644	Female	168	38.13	10.9	4.2	< 5.0	< 10.0	99	118	70	No	No	No	Yes			Yes	T2D
	64.0438	Female	Not on insulin	30.47	9.7	5.3	0.048	< 10.0	103	141	76	No	No	No	No			Yes	T2D
	50.0329	Female	156	25.88	6.1	4.1	0.309	< 10.0	89	127	48	No	No	No	Yes			No	T2D
	52.0356	Female	64	35.86	11.4	5.4	< 10.0	< 10.0	80	114	53	No	No	No	Yes			Yes	T2D
	33.9616	Female	333	35.12	6	5.3	< 5.0	< 10.0	119	194	76	No	No	No	Yes			Yes	T2D
	43.4493	Female	85	24.34	7.4	4.2	< 10.0	< 10.0	89	111	76	No	No	No	Yes			Yes	T2D
	52.0356	Female	Not on insulin	30.51	7.1	4.6	< 10.0	< 10.0	102	113	69	No	No	No	No			Yes	T2D
	49.937	Female	Not on insulin	29.57	11.2	5.7	< 5.0	< 10.0	91	110	73	No	No	No	No			No	T2D
	31.0192	Male	251	31.96	7.6	5.1	< 10.0	< 10.0	108	134	79	No	No	No	Yes			No	T2D
	37.4438	Male	Not on insulin	28.77	7.3	4	< 5.0	< 10.0	89	134	73	No	No	No	No			Yes	T2D
	55.0356	Male	Not on insulin	24.75	8.5	4.5	< 10.0	< 10.0	87	154	74	No	No	No	No			Yes	T2D
	34.537	Female	48	39.47	8	3.8	4.4	< 10.0	118	123	80	No	No	No	Yes			Yes	T2D
	57.9452	Male	Not on insulin	30.93	7.8	5.4	1.58	< 10.0	109	140	82	No	No	No	No			No	T2D
	34.3342	Male	Not on insulin	22.59	7.1	7.3	< 10.0	< 10.0	93	143	91	No	No	No	No			No	T2D
	35.0247	Male	Not on insulin	28.02	7.4	7.4	< 10.0	< 10.0	92	119	78	No	No	No	No			Yes	T2D
	41.0274	Female	193	38.67	7.3	4.9	< 10.0	< 10.0	109	143	76	No	No	No	Yes			Yes	T2D
	38.8384	Female	Not on insulin	33.8	7	4.4	3.786	< 10.0	101	119	71	No	No	No	No			Yes	T2D
	58.0384	Male	87	33.13	8.8	3.8	< 10.0	< 10.0	106	111	65	No	No	No	Yes			No	T2D
	47.0329	Male	Not on insulin	26.03	7	4.5	< 10.0	< 10.0	100	164	75	No	No	No	No			Yes	T2D
	57.874	Female	Not on insulin	30.86	7	4.2	< 10.0	< 10.0	93	119	77	No	No	No	No			Yes	T2D
	40.4466	Female	Not on insulin	31.68	7.8	4.5	< 10.0	< 10.0	98	149	82	No	No	No	No			Yes	T2D
	45.0329	Female	Not on insulin	27.99	9.1	5.3	< 10.0	< 10.0	101	139	71	No	No	No	No			No	T2D
	42.863	Female	Not on insulin	19.9	11.1	8.2	< 10.0	< 10.0	78	91	67	No	No	No	No			Yes	T2D
	64.0438	Male	Not on insulin	30.57	6.9	4.4	< 10.0	< 10.0	104	117	73	No	No	No	No			No	T2D
	33.0219	Female	Not on insulin	25.44	7.7	6.1	< 10.0	< 10.0	98	98	60	No	No	No	No			Yes	T2D
	57.0384	Male	Not on insulin	32.16	7.2	4.3	< 10.0	< 10.0	110	137	77	No	No	No	No			Yes	T2D
	59.0411	Female	183	39.31	9.7	3.7	< 10.0	< 10.0	98	186	90	No	No	No	Yes			Yes	T2D
	40.0274	Male	Not on insulin	25.47	8	3.4	0.67	< 10.0	96	119	61	No	No	No	No			Yes	T2D
	36.0247	Male	252	27.73	7.2	4.5	0.827	< 10.0	94	107	60	No	No	No	Yes			No	T2D
	37.474	Female	Not on insulin	26.44	8.1	5.5	0.806	< 10.0	82	114	55	No	No	No	No			No	T2D
	62.5397	Female	Not on insulin	27.78	5.7	5.3	< 5.0	< 10.0	97	136	71	No	No	No	No			Yes	T2D
	50.9507	Female	Not on insulin	43.66	13.8	7.5	< 10.0	< 10.0	120	170	79	No	No	No	No			Yes	T2D
	33.2082	Female	Not on insulin	25.07	7.9	6.1	< 5.0	< 10.0	85	104	83	No	No	No	No			Yes	T2D
	45.6192	Male	Not on insulin	29.61	6.9	4.5	< 5.0	< 10.0	99	146	91	No	No	No	No			Yes	T2D
	30.4	Female	Not on insulin	27.53	6.4	4.4	< 5.0	< 10.0	76	111	71	No	No	No	No			Yes	T2D
	41.0301	Male	48	22.73	6.2	6.2	0.274	< 10.0	97	124	82	No	No	No	Yes			Yes	T2D
	48.0329	Female	81	28.96	6.5	4.9	6.8	< 10.0	92	107	64	No	No	No	Yes			Yes	T2D
	38.0274	Female	Not on insulin	30.84	8.1	5.7	5.9	< 10.0	96	104	71	No	No	No	No			Yes	T2D
	35.7808	Female	Not on insulin	29.52	5.5	4.8	1.49	< 10.0	89	117	79	No	No	No	No			Yes	T2D
	53.0384	Male	Not on insulin	29.74	6	4.8	< 5.0	< 10.0	106	105	70	No	No	No	No			Yes	T2D
	41.0301	Female	192	28.4	11.5	6.1	< 5.0	< 10.0	93	194	91	No	No	No	Yes			Yes	T2D
	60.4603	Female	72	27.47	9.6	3.4	1.97	< 10.0	80	118	55	No	No	No	Yes			Yes	T2D
	42.7781	Female	14	34.72	10.5	5.5	< 10.0	< 10.0	95	134	65	No	No	No	Yes			Yes	T2D
	42.0274	Female	64	35.84	8.7	5.5	< 10.0	< 10.0	101	102	73	No	No	No	Yes			Yes	T2D
	33.0219	Female	53	36.81	9.4	8.1	6.1	< 10.0	110	125	80	No	No	No	Yes			Yes	T2D
	55.0384	Female	52	41.14	10.1	7.4	0.84	< 10.0	122	140	89	No	No	No	Yes			Yes	T2D
	57.9534	Female	Not on insulin	29.26	6.1	5.1	< 5.0	< 10.0	105	144	67	No	No	No	No			Yes	T2D
	66.5288	Male	0	24.54	12.6	4.5	< 5.0	< 10.0	104	148	71	No	No	No	No			Yes	T2D
	40.0274	Male	202	32.01	9.6	6.4	< 5.0	< 10.0	99	123	57	No	No	No	Yes			Yes	T2D
	44.0301	Male	Not on insulin	34.25	10.7	3.9	< 10.0	< 10.0	101	143	82	No	No	No	No			No	T2D
	47.0301	Male	Not on insulin	26.92	7.4	3.6	< 5.0	< 10.0	103	121	67	No	No	No	No			Yes	T2D
	62.8384	Male	Not on insulin	34.31	7.2	5.5	1.2	< 10.0	105	129	66	No	No	No	No			Yes	T2D
	49.0329	Female	Not on insulin	26.49	8.8	4.6	< 10.0	< 10.0	93	161	70	No	No	No	No			Yes	T2D
	30.4137	Male	12	25.34	14.5	5.1	5.2	< 10.0	99	107	63	No	No	No	Yes			Yes	T2D
	57.0384	Male	Not on insulin	30.12	6.8	6.8	< 10.0	< 10.0	103	161	77	No	No	No	No			Yes	T2D
	35.6493	Male	0	30.68	9.1	3.4	< 5.0	< 10.0	111	138	82	No	No	No	No			Yes	T2D
	45.0301	Male	252	25.32	10.4	4.9	< 10.0	< 10.0	94	127	74	No	No	No	Yes			No	T2D
	42.0274	Male	Not on insulin	24.86	13.3	6.1	1.712	< 10.0	84	138	93	No	No	No	No			Yes	T2D
	68.0466	Female	Not on insulin	32.98	7.5	6.3	3.8	< 10.0	101	122	78	No	No	No	No			Yes	T2D
	66.0438	Male	Not on insulin	31.17	6.5	4.9	2.9	< 10.0	121	136	54	No	No	No	No			Yes	T2D
	54.0384	Female	Not on insulin	30.12	6.7	5.7	2.7	< 10.0	91	111	54	No	No	No	No			Yes	T2D
	52.0356	Female	Not on insulin	27.8	6.4	3.9	3.2	< 10.0	105	94	54	No	No	No	No			Yes	T2D
	34.0219	Female	Not on insulin	34.18	7.1	3.2	6.9	< 10.0	117	121	71	No	No	No	No			Yes	T2D
	31.937	Male	Not on insulin	25.82	9.3	6.6	4.7	< 10.0	85	119	63	No	No	No	No			Yes	T2D
	34.4356	Male	Not on insulin	34.25	9.3	4	3.6	< 10.0	109	116	72	No	No	No	No			Yes	T2D
	38.0247	Male	21	36.06	7.2	6	< 5.0	< 10.0	108	142	88	No	No	No	Yes			No	T2D
	63.0575	Female	Not on insulin	26.53	6.3	4.2	< 5.0	< 10.0	95	132	62	No	No	No	No			Yes	T2D
	66.0466	Female	Not on insulin	26.44	9.6	4.6	< 5.0	< 10.0	97	142	85	No	No	No	No			No	T2D
	33.0219	Male	Not on insulin	23.1	7.9	3.7	< 10.0	< 10.0	78	111	67	No	No	No	No			No	T2D
	51.0329	Female	113	34.13	9.7	7.9	3.5	< 10.0	94	122	69	No	No	No	Yes			No	T2D
	33.0219	Male	71	30.72	7.3	4.6	4.6	< 10.0	112	144	83	No	No	No	Yes			Yes	T2D
	48.537	Male	Not on insulin	26.96	9.4	7.2	< 10.0	< 10.0	93	112	71	No	No	No	No			Yes	T2D
	48.0329	Male	Not on insulin	28.34	6.3	4.2	< 10.0	< 10.0	95	133	72	No	No	No	No			Yes	T2D
	64.4603	Male	31	24.94	6.5	7.2	5	< 10.0	93	146	76	No	No	No	Yes			Yes	T2D
	55.0384	Female	Not on insulin	26.84	6.7	5.3	0.49	< 10.0	90	114	69	No	No	No	No			Yes	T2D
	42.863	Female	Not on insulin	27.62	6.3	5.4	0.62	< 10.0	86	119	90	No	No	No	No			Yes	T2D
	54.0384	Male	47	37.96	10.5	5.7	3.1	< 10.0	120	167	89	No	No	No	Yes			No	T2D
	49.7836	Male	79	33.86	8.6	4.1	9.3	< 10.0	120	142	78	No	No	No	Yes			Yes	T2D
	42.0274	Female	156	29.18	9.5	6.4	3.7	< 10.0	82	148	78	No	No	No	Yes			Yes	T2D
	62.0438	Female	Not on insulin	26.31	8.3	4.7	4	< 10.0	95	131	61	No	No	No	No			Yes	T2D
	35.0247	Female	91	31.61	9.7	6.8	< 10.0	< 10.0	90	104	61	No	No	No	Yes			Yes	T2D
	44.7315	Female	20	38.29	11.2	5.9	1.31	< 10.0	104	103	68	No	No	No	Yes			Yes	T2D
	60.0411	Female	96	29.86	7.1	4.3	0.99	< 10.0	90	156	80	No	No	No	Yes			Yes	T2D
	58.0384	Female	Not on insulin	28.97	9.1	4.2	< 10.0	< 10.0	90	94	62	No	No	No	No			Yes	T2D
	48.9507	Female	241	27.42	7	3.9	< 10.0	< 10.0	92	98	54	No	No	No	Yes			Yes	T2D
	61.8767	Male	Not on insulin	35.69	6.4	4	< 10.0	< 10.0	98	128	70	No	No	No	No			Yes	T2D
	49.9507	Female	Not on insulin	39.59	6.8	4.7	< 10.0	< 10.0	114	120	78	No	No	No	No			Yes	T2D
	46.0329	Female	Not on insulin	36.56	9.4	5.4	< 10.0	< 10.0	94	124	63	No	No	No	No			Yes	T2D
	35.9699	Female	14	44.44	11	5.4	0.99	< 10.0	120	109	64	No	No	No	Yes			Yes	T2D
	69.0466	Female	84	31.04	10.1	5	< 10.0	< 10.0	100	138	74	No	No	No	Yes			Yes	T2D
	39.8603	Male	Not on insulin	29.73	6.9	7	< 10.0	< 10.0	90	140	86	No	No	No	No			No	T2D
	38.7753	Male	Not on insulin	25.94	9.9	6.2	< 10.0	< 10.0	99	121	86	No	No	No	No			Yes	T2D
	50.0356	Male	216	35.45	8	5.1	2.33	< 10.0	118	121	61	No	No	No	Yes			Yes	T2D
	34.7945	Female	Not on insulin	37.53	7.4	7.1	< 5.0	< 10.0	112	129	81	No	No	No	No			Yes	T2D
	55.4575	Female	Not on insulin	30.78	7.9	5.5	< 10.0	< 10.0	99	132	69	No	No	No	No			Yes	T2D
	45.2137	Male	Not on insulin	28.73	6.3	3.7	1.915	< 10.0	112	128	64	No	No	No	No			Yes	T2D
	42.0274	Male	Not on insulin	31.63	6.6	3.8	< 10.0	< 10.0	109	104	55	No	No	No	No			Yes	T2D
	53.0356	Male	Not on insulin	24.13	6.2	3.4	< 10.0	< 10.0	104	132	71	No	No	No	No			Yes	T2D
	44.0301	Female	135	26.99	9.9	4.7	< 10.0	< 10.0	93	107	67	No	No	No	Yes			Yes	T2D
	38.1315	Female	Not on insulin	35.06	6.3	5.7	0.75	< 10.0	99	116	71	No	No	No	No			Yes	T2D
	63.0438	Male	Not on insulin	23.53	5.6	3.3	< 10.0	< 10.0	92	136	69	No	No	No	No			Yes	T2D
	42.0274	Male	Not on insulin	31.2	8.2	5.9	< 5.0	< 10.0	112	175	86	No	No	No	No			No	T2D
	50.3644	Female	Not on insulin	27.43	8.1	4.4	< 5.0	< 10.0	95	136	75	No	No	No	No			No	T2D
	46.0329	Male	Not on insulin	25	8	5.9	< 10.0	< 10.0	93	134	71	No	No	No	No			Yes	T2D
	46.0329	Male	Not on insulin	30.15	9.9	5.9	0.66	< 10.0	94	120	87	No	No	No	No			Yes	T2D
	62.011	Female	48	31.51	7.4	3.9	2.93	< 10.0	106	125	67	No	No	No	Yes			Yes	T2D
	46.6164	Male	Not on insulin	30.82	5.6	3.8	1.6	< 10.0	95	124	68	No	No	No	No			Yes	T2D
	52.9014	Male	Not on insulin	24.76	6.6	3	< 10.0	< 10.0	88	126	72	No	No	No	No			No	T2D
	59.0411	Female	83	20.64	5.6	3.9	2.2	< 10.0	88	157	66	No	No	No	Yes			No	T2D
	30.4575	Female	83	27.79	8.1	3.8	0.62	< 10.0	94	112	77	No	No	No	Yes			Yes	T2D
	45.0301	Female	Not on insulin	36.89	8.5	4.7	1.942	< 10.0	96	140	78	No	No	No	No			Yes	T2D
	54.0384	Male	180	34.34	8	5.6	< 10.0	< 10.0	100	140	54	No	No	No	Yes			Yes	T2D
	43.0301	Female	136	24.3	7.5	4.3	0.87	< 10.0	87	140	78	No	No	No	Yes			Yes	T2D
	48.0329	Female	Not on insulin	33.35	7.3	5.7	< 10.0	< 10.0	107	103	67	No	No	No	No			Yes	T2D
	48.0274	Female	Not on insulin	37.98	7.8	6	< 10.0	< 10.0	110	133	77	No	No	No	No			Yes	T2D
	57.0384	Female	Not on insulin	27.87	6	5.2	< 10.0	< 10.0	100	128	65	No	No	No	No			Yes	T2D
	50.0356	Male	Not on insulin	23.42	10.6	4	0.62	< 10.0	79	121	73	No	No	No	No			No	T2D
	51.5397	Male	Not on insulin	37.38	9.5	4.8	1.24	< 10.0	114	165	80	No	No	No	No			Yes	T2D
	48.0329	Male	Not on insulin	34.16	11.5	3.2	< 10.0	< 10.0	113	120	68	No	No	No	No			Yes	T2D
	34.4767	Male	Not on insulin	40.56	9.9	4.4	< 10.0	< 10.0	118	131	75	No	No	No	No			Yes	T2D
	34.0247	Male	162	30.64	8.2	4.4	< 10.0	< 10.0	102	120	69	No	No	No	Yes			Yes	T2D
	34.2164	Female	2	34.9	10.8	6.2	< 10.0	< 10.0	103	117	80	No	No	No	No			Yes	T2D
	51.0356	Female	Not on insulin	37.39	11.9	8.6	< 10.0	< 10.0	106	147	77	No	No	No	No			Yes	T2D
	58.0411	Male	137	24.8	9.4	5.5	< 10.0	< 10.0	99	110	62	No	No	No	Yes			Yes	T2D
	39.0274	Male	207	32.28	10	5.4	1.85	< 10.0	100	151	79	No	No	No	Yes			Yes	T2D
	30.1836	Female	10	27.91	9.9	5.2	1.61	< 10.0	91	106	75	No	No	No	Yes			Yes	T2D
	63.0438	Female	49	27.94	8.8	3	6.8	< 10.0	88	140	69	No	No	No	Yes			Yes	T2D
	47.0329	Male	Not on insulin	28.94	9.3	4.9	1.12	< 10.0	109	142	69	No	No	No	No			Yes	T2D
	38.0274	Male	61	41.1	9.6	4.9	8.371	< 10.0	124	112	62	No	No	No	Yes			Yes	T2D
	45.4438	Female	52	36.33	5.7	4.4	0.935	< 10.0	123	139	74	No	No	No	Yes			Yes	T2D
	32.0219	Male	288	32.98	13	3.7	< 10.0	< 10.0	101	124	65	No	No	No	Yes			No	T2D
	62.0411	Female	20	43.44	7.5	6.8	< 10.0	< 10.0	117	131	77	No	No	No	Yes			Yes	T2D
	46.0329	Male	58	29.41	6.8	3.7	< 10.0	< 10.0	103	145	99	No	No	No	Yes			Yes	T2D
	44.4493	Male	Not on insulin	23.05	8.6	4.6	2.45	< 10.0	82	190	79	No	No	No	No			Yes	T2D
	54.4411	Male	Not on insulin	31.07	6.6	5.6	< 5.0	< 10.0	99	145	79	No	No	No	No			Yes	T2D
	47.0329	Female	201	49	6	4.8	< 10.0	< 10.0	102	111	68	No	No	No	Yes			Yes	T2D
	46.0329	Male	Not on insulin	29.43	7.2	3.7	0.62	< 10.0	89	128	76	No	No	No	No			Yes	T2D
	40.0274	Female	Not on insulin	32.53	8.6	4.6	0.62	< 10.0	102	132	75	No	No	No	No			Yes	T2D
	67.4658	Female	Not on insulin	32.46	9.8	4.4	< 10.0	< 10.0	100	171	89	No	No	No	No			Yes	T2D
	38.0274	Female	Not on insulin	27.28	10.2	4.2	< 10.0	< 10.0	91	128	73	No	No	No	No			Yes	T2D
	54.0384	Female	194	21.88	15.8	7	5.14	< 10.0	93	119	73	No	No	No	Yes			No	T2D
	42.0274	Female	Not on insulin	33	7.8	3.6	< 10.0	< 10.0	85	103	65	No	No	No	No			Yes	T2D
	51.0356	Male	Not on insulin	27.18	6.5	4.9	1.24	< 10.0	103	147	74	No	No	No	No			Yes	T2D
	45.7205	Female	37	41.23	7.4	6.5	< 5.0	< 10.0	108	124	71	No	No	No	Yes			Yes	T2D
	44.0301	Male	Not on insulin	33.5	9.1	5.5	< 10.0	< 10.0	104	128	70	No	No	No	No			Yes	T2D
	46.0329	Female	Not on insulin	43.81	8.9	4.3	2.57	< 10.0	120	158	82	No	No	No	No			Yes	T2D
	46.0301	Female	Not on insulin	25.68	8.3	6.5	< 10.0	< 10.0	80	133	70	No	No	No	No			Yes	T2D
	47.0329	Male	469	27.22	6.8	3.9	< 10.0	< 10.0	103	160	80	No	No	No	Yes			Yes	T2D
	50.0329	Female	Not on insulin	31.07	6.2	6.7	< 10.0	< 10.0	103	139	64	No	No	No	No			Yes	T2D
	60.0411	Male	Not on insulin	22.68	5.8	4	0.36	< 10.0	80	139	72	No	No	No	No			Yes	T2D
	45.9452	Male	Not on insulin	27.02	7.3	5.1	3.63	< 10.0	102	122	78	No	No	No	No			Yes	T2D
	66.0438	Female	198	29.3	11.5	5.4	3.4	< 10.0	97	142	62	No	No	No	Yes			Yes	T2D
	44.7836	Female	72	28.2	9.6	4.6	0.99	< 10.0	108	136	68	No	No	No	Yes			Yes	T2D
	49.0356	Female	102	31.96	8.5	4.5	< 10.0	< 10.0	97	122	77	No	No	No	Yes			Yes	T2D
	63.9589	Male	Not on insulin	30.85	5.4	4.4	< 10.0	< 10.0	109	140	95	No	No	No	No			No	T2D
	49.0356	Female	312	41.45	9.8	4.2	< 10.0	< 10.0	135	213	78	No	No	No	Yes			Yes	T2D
	49.2384	Male	Not on insulin	31.38	8.6	6.5	< 10.0	< 10.0	98	146	85	No	No	No	No			Yes	T2D
	36.2356	Female	156	33.65	7.3	3.4	1.349	< 10.0	112	110	64	No	No	No	Yes			Yes	T2D
	52.0356	Female	Not on insulin	38.07	6	4.6	0.87	< 10.0	113	140	69	No	No	No	No			Yes	T2D
	33.0219	Female	135	38.24	10.3	4.9	< 10.0	< 10.0	109	137	74	No	No	No	Yes			Yes	T2D
	47.0329	Female	Not on insulin	37.14	10.6	6.3	< 10.0	< 10.0	116	166	76	No	No	No	No			No	T2D
	53.0658	Male	27	34.2	10.3	12.5	4.227	< 10.0	110	148	88	No	No	No	Yes			Yes	T2D
	65.3562	Male	Not on insulin	32.82	6.1	3.5	< 5.0	< 10.0	115	158	78	No	No	No	No			Yes	T2D
	41.9425	Male	75	33.31	11	5.6	< 10.0	< 10.0	119	123	76	No	No	No	Yes			Yes	T2D
	48.0329	Male	144	29.41	8.2	8.3	< 10.0	< 10.0	115	168	102	No	No	No	Yes			Yes	T2D
	50.0329	Male	168	28.94	9.6	3.2	< 10.0	< 10.0	105	197	77	No	No	No	Yes			No	T2D
	42.0301	Female	Not on insulin	27.06	7.6	4.2	2.9	< 10.0	104	140	70	No	No	No	No			Yes	T2D
	34.0219	Female	156	30.99	10.3	5.7	< 10.0	< 10.0	97	140	74	No	No	No	Yes			Yes	T2D
	43.0301	Female	Not on insulin	38	8.3	3.6	< 10.0	< 10.0	109	111	65	No	No	No	No			Yes	T2D
	67.9288	Female	Not on insulin	20.31	13.4	4.4	< 5.0	< 10.0	76	119	57	No	No	No	No			No	T2D
	48.0329	Female	Not on insulin	28.2	7.6	4.9	< 5.0	< 10.0	93	148	72	No	No	No	No			Yes	T2D
	50.0329	Female	Not on insulin	29.13	7.4	5.6	< 5.0	< 10.0	100	115	63	No	No	No	No			Yes	T2D
	45.0301	Female	107	65.26	7.4	3.8	< 10.0	< 10.0	131	153	85	No	No	No	Yes			Yes	T2D
	50.0384	Female	Not on insulin	31.83	6	6.6	< 5.0	< 10.0	99	132	66	No	No	No	No			Yes	T2D
	59.3014	Male	Not on insulin	33.61	7.2	5.2	< 5.0	< 10.0	108	135	85	No	No	No	No			No	T2D
	30.0219	Female	192	32.24	9.7	6.1	< 10.0	< 10.0	95	132	59	No	No	No	Yes			Yes	T2D
	37.6767	Male	Not on insulin	31.1	8.1	5	< 5.0	< 10.0	104	131	84	No	No	No	No			Yes	T2D
	65.0466	Male	242	18.66	8.1	5.1	< 5.0	< 10.0	79	114	74	No	No	No	Yes			Yes	T2D
	59.0411	Male	Not on insulin	37.24	6.7	4.7	< 5.0	< 10.0	112	142	83	No	No	No	No			Yes	T2D
	51.0356	Female	228	28.31	6.7	4.1	< 10.0	< 10.0	109	196	89	No	No	No	Yes			Yes	T2D
	39.0274	Male	288	26.09	8.4	3.2	< 5.0	< 10.0	84	123	77	No	No	No	Yes			Yes	T2D
	61.0438	Female	Not on insulin	29.11	7.5	4.1	< 5.0	< 10.0	96	139	82	No	No	No	No			No	T2D
	30.874	Male	63	36.51	6	6.6	< 5.0	< 10.0	111	113	74	No	No	No	Yes			Yes	T2D
	36.1205	Male	Not on insulin	29.47	7.9	3.7	< 5.0	< 10.0	92	132	74	No	No	No	No			Yes	T2D
	44.0301	Female	239	30.96	7.7	3.4	< 5.0	< 10.0	104	176	67	No	No	No	Yes			Yes	T2D
	59.0411	Female	132	28.84	10.8	6.1	< 5.0	< 10.0	109	164	61	No	No	No	Yes			Yes	T2D
	57.0384	Female	Not on insulin	30.46	6.1	4.5	< 5.0	< 10.0	101	137	60	No	No	No	No			Yes	T2D
	55.0384	Female	Not on insulin	32.81	6.5	4.4	5.023	< 10.0	106	116	64	No	No	No	No			Yes	T2D
	57.0384	Female	63	31.1	12.3	6.1	< 5.0	< 10.0	97	148	68	No	No	No	Yes			Yes	T2D
	50.0329	Male	119	23.77	11.9	4.8	< 5.0	< 10.0	94	157	79	No	No	No	Yes			No	T2D
	40.4466	Male	120	27.36	9.3	4.6	< 5.0	< 10.0	99	155	85	No	No	No	Yes			Yes	T2D
	46.0301	Male	252	24.95	11.7	5.5	1.805	< 10.0	100	137	64	No	No	No	Yes			No	T2D
	58.0411	Female	237	30.48	9.9	5.1	1.908	< 10.0	96	133	78	No	No	No	Yes			Yes	T2D
	36.1562	Male	266	32.69	7.7	3	< 5.0	< 10.0	123	132	70	No	No	No	Yes			Yes	T2D
	52.0356	Female	Not on insulin	30.98	7.5	6.3	6.231	< 10.0	97	142	78	No	No	No	No			Yes	T2D
	54.0384	Female	36	33.87	11.6	4.1	< 10.0	< 10.0	108	126	62	No	No	No	Yes			No	T2D
	64.0438	Female	Not on insulin	29.56	9.5	4.3	1.85	< 10.0	97	159	49	No	No	No	No			Yes	T2D
	62.0438	Female	Not on insulin	24.93	7.4	4.9	< 10.0	< 10.0	78	132	65	No	No	No	No			Yes	T2D
	65.0438	Female	Not on insulin	30.99	9.1	6.4	< 10.0	< 10.0	91	112	79	No	No	No	No			Yes	T2D
	43.326	Female	Not on insulin	23.23	6	5.2	< 5.0	< 10.0	88	136	90	No	No	No	No			Yes	T2D
	41.0274	Male	309	21.48	8.7	3.7	0.91	< 10.0	76	110	64	No	No	No	Yes			Yes	T2D
	50.0329	Female	156	32.48	9.2	2.8	< 10.0	< 10.0	111	131	66	No	No	No	Yes			Yes	T2D
	51.0329	Male	157	30.27	8.8	3.5	1.826	< 10.0	110	123	65	No	No	No	Yes			No	T2D
	47.0301	Female	Not on insulin	38.75	6.5	5.8	0.39	< 10.0	107	144	73	No	No	No	No			Yes	T2D
	48.1178	Female	Not on insulin	25.45	7.2	5.8	1.247	< 10.0	87	140	65	No	No	No	No			Yes	T2D
	45.0301	Female	Not on insulin	29.72	7	5.4	< 10.0	< 10.0	98	105	71	No	No	No	No			Yes	T2D
	38.8027	Female	Not on insulin	30.25	5.7	6	< 10.0	< 10.0	98	110	69	No	No	No	No			Yes	T2D
	57.0384	Male	Not on insulin	25.8	5.4	2.9	3.67	< 10.0	91	123	64	No	No	No	No			No	T2D
	38.5315	Male	132	21.6	10.8	5	1.551	< 10.0	81	139	93	No	No	No	Yes			Yes	T2D
	39.0274	Female	Not on insulin	26.66	7	5.1	< 10.0	< 10.0	109	117	74	No	No	No	No			Yes	T2D
	48.0329	Male	41	34.2	6.7	4.1	5.713	< 10.0	118	132	82	No	No	No	Yes			Yes	T2D
	48.4493	Female	36	35.13	6.5	5.9	< 10.0	< 10.0	101	107	72	No	No	No	Yes			Yes	T2D
	36.0247	Male	Not on insulin	26.03	10.8	4.6	1.5	< 10.0	95	114	84	No	No	No	No			Yes	T2D
	62.0411	Male	60	20.08	12.8	7	< 10.0	< 10.0	85	129	83	No	No	No	Yes			No	T2D
	49.0356	Female	194	29.94	6.1	4.5	< 10.0	< 10.0	105	149	70	No	No	No	Yes			Yes	T2D
	54.3479	Female	Not on insulin	37.17	6.3	6.4	< 10.0	< 10.0	109	161	83	No	No	No	No			Yes	T2D
	50.0356	Female	66	37.52	7.3	8	2.145	< 10.0	111	156	77	No	No	No	Yes			Yes	T2D
	50.1863	Male	Not on insulin	33.29	9	6.6	3.931	< 10.0	105	152	92	No	No	No	No			Yes	T2D
	51.0384	Female	Not on insulin	33.69	5.3	5.3	< 5.0	< 10.0	101	124	67	No	No	No	No			Yes	T2D
	39.0247	Female	Not on insulin	31.19	6.2	5.2	< 10.0	< 10.0	92	103	80	No	No	No	No			Yes	T2D
	57.0384	Female	125	26.06	7.6	4.9	< 5.0	< 10.0	87	123	68	No	No	No	Yes			Yes	T2D
	41.7753	Male	Not on insulin	29.39	8	5.2	6.724	< 10.0	99	114	73	No	No	No	No			Yes	T2D
	42.0767	Female	Not on insulin	30.04	6.6	4.1	< 5.0	< 10.0	98	103	71	No	No	No	No			Yes	T2D
	47.0301	Female	109	30.82	9.2	5.9	< 10.0	< 10.0	98	140	70	No	No	No	Yes			No	T2D
	40.0274	Male	Not on insulin	32.58	9.4	5.8	< 10.0	< 10.0	102	138	91	No	No	No	No			Yes	T2D
	40.0274	Female	Not on insulin	32.64	9.7	6.8	< 10.0	< 10.0	93	125	72	No	No	No	No			Yes	T2D
	54.4548	Female	109	25.37	10.5	7.1	< 5.0	< 10.0	90	115	71	No	No	No	Yes			No	T2D
	40.0274	Female	77	35.06	11	5	< 10.0	< 10.0	100	102	74	No	No	No	Yes			No	T2D
	44.4493	Female	Not on insulin	39.57	7.4	7.2	< 10.0	< 10.0	109	125	72	No	No	No	No			Yes	T2D
	42.1178	Female	48	29.94	8.5	5.1	2.419	< 10.0	102	147	79	No	No	No	Yes			Yes	T2D
	45.0301	Male	Not on insulin	26.04	7.2	4.5	4.89	< 10.0	86	109	81	No	No	No	No			Yes	T2D
	48.0466	Male	53	36.39	12.4	3.3	2.52	< 10.0	117	128	74	No	No	No	Yes			Yes	T2D
	40.0274	Male	Not on insulin	30.26	5.7	6.4	1.805	< 10.0	95	134	70	No	No	No	No			Yes	T2D
	59.074	Male	14	36.81	7.3	7	< 5.0	< 10.0	123	144	103	No	No	No	Yes			Yes	T2D
	42.011	Female	29	34.56	10.9	3.9	< 10.0	< 10.0	97	129	90	No	No	No	Yes			Yes	T2D
	55.0384	Male	Not on insulin	20.83	5.2	4.7	< 10.0	< 10.0	92	180	78	No	No	No	No			Yes	T2D
	38.0274	Female	Not on insulin	40.27	8.9	5.9	< 10.0	< 10.0	108	104	67	No	No	No	No			Yes	T2D
	50.0356	Female	Not on insulin	29.05	9.7	5.5	< 10.0	< 10.0	98	117	62	No	No	No	No			No	T2D
	60.0575	Male	95	39.75	7.7	3.4	< 5.0	< 10.0	104	139	77	No	No	No	Yes			Yes	T2D
	52.0356	Male	Not on insulin	31.21	6.9	3.6	< 10.0	< 10.0	113	103	67	No	No	No	No			Yes	T2D
	42.1699	Male	Not on insulin	23.69	7.7	5.5	0.051	< 10.0	97	142	87	No	No	No	No			Yes	T2D
	35.2822	Male	62	32.91	11.7	5	< 10.0	< 10.0	112	121	81	No	No	No	Yes			Yes	T2D
	53.0356	Male	Not on insulin	24.91	13.2	5.9	0.9	< 10.0	82	144	85	No	No	No	No			Yes	T2D
	53.0356	Female	58	35.3	14.2	5.8	< 5.0	< 10.0	104	143	91	No	No	No	Yes			No	T2D
	30.0384	Male	86	30.24	9.1	5.4	< 5.0	< 10.0	95	109	72	No	No	No	Yes			Yes	T2D
	45.1671	Female	47	46.21	6.2	5.3	8.487	< 10.0	107	130	72	No	No	No	Yes			Yes	T2D
	46.6192	Female	Not on insulin	33.39	8.3	6.3	< 10.0	< 10.0	111	122	61	No	No	No	No			Yes	T2D
	30.5699	Male	88	27.99	12.8	5.3	< 10.0	< 10.0	86	117	79	No	No	No	Yes			Yes	T2D
	48.0329	Female	151	31.64	9.5	4.9	< 10.0	< 10.0	106	136	80	No	No	No	Yes			Yes	T2D
	34.0247	Female	193	39.58	13.5	5.7	< 10.0	< 10.0	101	108	66	No	No	No	Yes			Yes	T2D
	55.0384	Female	Not on insulin	30.13	7.8	4.9	< 5.0	< 10.0	102	155	83	No	No	No	No			Yes	T2D
	55.0384	Female	Not on insulin	29.51	7.8	5.7	< 10.0	< 10.0	107	119	68	No	No	No	No			Yes	T2D
	32.0219	Female	349	56.84	13.2	4.4	0.44	< 10.0	134	128	61	No	No	No	Yes			Yes	T2D
	60.7836	Female	Not on insulin	24.35	6.6	6.4	0	0	80	114	64	No	No	No	No			Yes	T2D
	50.0356	Male	289	19.72	13.3	4.6	< 10.0	< 10.0	76	106	61	No	No	No	Yes			Yes	T2D
	66.789	Male	Not on insulin	26.89	12.8	5.4	< 10.0	< 10.0	84	118	77	No	No	No	No			Yes	T2D
	34.2685	Female	349	27.3	7.3	6.3	< 10.0	< 10.0	117	137	54	No	No	No	Yes			No	T2D
	57.0384	Female	149	37.12	9.8	4.4	< 10.0	< 10.0	122	155	96	No	No	No	Yes			Yes	T2D
	54.0384	Male	Not on insulin	28.11	7.8	3.5	< 10.0	< 10.0	104	146	68	No	No	No	No			Yes	T2D
	31.7288	Female	38	29.27	6.5	5.2	< 5.0	< 10.0	90	121	71	No	No	No	Yes			Yes	T2D
	40.0274	Female	Not on insulin	30.2	10.5	5.9	< 10.0	< 10.0	93	111	62	No	No	No	No			No	T2D
	32.0219	Female	62	40.98	7.7	4.7	< 10.0	< 10.0	105	143	87	No	No	No	Yes			Yes	T2D
	59.0411	Female	64	34.81	11.4	3.5	2.922	< 10.0	114	126	67	No	No	No	Yes			Yes	T2D
	64.0438	Female	89	24.33	10.3	10.6	< 10.0	< 10.0	83	111	59	No	No	No	Yes			Yes	T2D
	43.4493	Female	Not on insulin	29.43	7.3	4.7	1.845	< 10.0	86	119	75	No	No	No	No			Yes	T2D
	40.0548	Male	Not on insulin	30.9	11.1	6	< 10.0	< 10.0	96	134	78	No	No	No	No			Yes	T2D
	41.0274	Female	133	38.38	10.2	4.2	0.285	< 10.0	112	141	80	No	No	No	Yes			No	T2D
	46.7014	Male	Not on insulin	31.21	7.1	3.9	< 10.0	< 10.0	98	128	79	No	No	No	No			Yes	T2D
	46.4329	Female	Not on insulin	36.67	6.7	4.6	< 10.0	< 10.0	110	154	80	No	No	No	No			Yes	T2D
	43.5452	Female	194	33.48	7	5.5	5.27	< 10.0	102	121	55	No	No	No	Yes			No	T2D
	41.0274	Female	Not on insulin	26.48	7.4	5.2	< 10.0	< 10.0	100	140	69	No	No	No	No			Yes	T2D
	49.0329	Male	Not on insulin	23.99	7.2	4.9	< 10.0	< 10.0	109	125	86	No	No	No	No			Yes	T2D
	50.0329	Female	57	41.05	7.9	4.7	1.597	< 10.0	115	114	63	No	No	No	Yes			Yes	T2D
	47.0301	Male	Not on insulin	28.49	6.8	6.7	0.517	< 10.0	90	114	84	No	No	No	No			Yes	T2D
	51.0356	Female	Not on insulin	32.34	7.5	4.5	0.851	< 10.0	111	127	76	No	No	No	No			Yes	T2D
	61.4603	Female	Not on insulin	27.77	7.7	7.8	< 10.0	< 10.0	102	142	59	No	No	No	No			Yes	T2D
	41.0274	Female	238	36.26	9.3	3.9	< 5.0	< 10.0	108	97	55	No	No	No	Yes			Yes	T2D
	47.4521	Male	88	34.54	8.7	4.2	5.39	< 10.0	103	127	69	No	No	No	Yes			No	T2D
	65.0438	Male	Not on insulin	31.17	8.3	6	2.215	< 10.0	103	136	67	No	No	No	No			Yes	T2D
	41.0274	Male	172	29.44	14.4	6	1.387	< 10.0	92	141	67	No	No	No	Yes			Yes	T2D
	64.0438	Male	Not on insulin	26.03	9.3	7.1	3.67	< 10.0	95	144	83	No	No	No	No			Yes	T2D
	49.6986	Female	Not on insulin	30.1	6.7	5.9	3.42	< 10.0	107	172	65	No	No	No	No			Yes	T2D
	41.4466	Female	112	29.18	11.5	4.4	0.96	< 10.0	101	118	66	No	No	No	Yes			Yes	T2D
	52.0356	Female	73	34.01	9.9	5.5	< 10.0	< 10.0	103	148	68	No	No	No	Yes			Yes	T2D
	51.0356	Male	73	25	8.5	4.6	1.805	< 10.0	88	140	83	No	No	No	Yes			Yes	T2D
	55.7041	Male	Not on insulin	29.07	7.4	6.2	1.908	< 10.0	104	129	81	No	No	No	No			Yes	T2D
[truncated: 14,602 more rows]

## Sheet: Type 1
Colonna2	Age at diagnosis	Gender	Months after diagnosis insulin started	Latest BMI	HbA1c	Total Cholesterol	GAD	IA2	Waist	BP Systolic	BP Diastolic	GAD positive?	IA2 positive?	GAD or IA2 positive?	Insulin started more than 6 months after diagnosis?	30/09/13	01/04/13	Family History	Colonna1
	31.3397	Male	0	27.45	9.2	5.1	> 1500.0	1.526	88	123	59	Yes	No	Yes	No			Yes	T1D
	63.0329	Male	0	25.08	9	6.6	12.66	< 10.0	100	181	69	Yes	No	Yes	No			No	T1D
	30.0219	Female	1	25.91	8.1	4	12.3	50	78	117	68	Yes	Yes	Yes	No			Yes	T1D
	47.1534	Female	5	37.45	11.6	3.4	23.37	< 10.0	104	105	70	Yes	No	Yes	No			Yes	T1D
	31.9836	Female	0	31.29	8.7	4.5	> 2000.0	218.727	84	103	65	Yes	Yes	Yes	No			Yes	T1D
	58.537	Male	3	33.54	8.9	3.6	340.94	0.56	103	133	73	Yes	No	Yes	No			Yes	T1D
	47.9589	Male	2	25.1	9.8	3.2	> 2000.0	< 10.0	96	103	68	Yes	No	Yes	No			No	T1D
	38.7452	Male	0	20.87	11	6	> 2000.0	< 10.0	83	124	68	Yes	No	Yes	No			Yes	T1D
	32.8082	Female	5	25.45	7.2	5	1312.08	< 10.0	87	98	65	Yes	No	Yes	No			Yes	T1D
	39.7753	Female	5	29.05	6.4	5.8	< 5.0	67.423	85	137	73	No	Yes	Yes	No			Yes	T1D
	52.1753	Female	1	25.76	12.5	4.7	90.3	< 10.0	80	105	52	Yes	No	Yes	No			Yes	T1D
	31.7671	Male	0	24.93	14.2	6.4	489.5	< 10.0	77	114	70	Yes	No	Yes	No			Yes	T1D
	35.7479	Male	0	31.53	12.9	5.8	> 2000.0	< 10.0	104	106	72	Yes	No	Yes	No			Yes	T1D
	42.5068	Female	1	28.81	9.8	6.6	> 2000.0	1335.6	88	125	84	Yes	Yes	Yes	No			Yes	T1D
	33.4822	Female	0	22.6	7.7	5.6	> 2000.0	< 10.0	77	112	68	Yes	No	Yes	No			Yes	T1D
	60.4027	Male	1	28.08	12.5	4.2	53.334	< 10.0	100	117	70	Yes	No	Yes	No			Yes	T1D
	38.3644	Female	0	32.46	10.4	5	> 2000.0	235.83	115	118	79	Yes	Yes	Yes	No			Yes	T1D
	30.5863	Female	3	32.83	7.9	4.6	1074.96	293.911	90	113	62	Yes	Yes	Yes	No			Yes	T1D
	32.3616	Male	2	29.02	7.3	6	18.67	< 10.0	114	113	67	Yes	No	Yes	No			Yes	T1D
	30.3973	Male	0	25.56	12.2	6.7	< 5.0	> 4000.0	82	119	68	No	Yes	Yes	No			Yes	T1D
	39.6192	Male	1	19.25	12.8	4	67.6	< 10.0	75	113	76	Yes	No	Yes	No			Yes	T1D
	41.5041	Male	2	26.37	11.6	4.6	> 2000.0	< 10.0	92	103	71	Yes	No	Yes	No			Yes	T1D
	36.7589	Male	3	22.05	8.3	3.4	> 2000.0	< 10.0	79	106	65	Yes	No	Yes	No			Yes	T1D
	47.4027	Male	5	24.38	13.8	5.1	335.76	< 10.0	83	106	76	Yes	No	Yes	No			Yes	T1D
	33.1479	Male	4	26.85	15.4	4.5	> 2000.0	< 10.0	80	103	84	Yes	No	Yes	No			Yes	T1D
	43.063	Female	4	41.75	13.1	6.9	< 5.0	30.3	118	138	65	No	Yes	Yes	No			Yes	T1D
	42.5973	Male	0	34.03	6.7	5.1	81.81	< 10.0	112	140	62	Yes	No	Yes	No			No	T1D
	31.3151	Female	0	20.69	10.3	4.9	< 5.0	510.06	73	116	70	No	Yes	Yes	No			Yes	T1D
	35.7178	Female	4	30.22	9.4	4.3	< 5.0	113.12	94	111	64	No	Yes	Yes	No			Yes	T1D
	48.7014	Male	2	19	7.5	4.7	< 5.0	46.54	73	120	79	No	Yes	Yes	No			Yes	T1D
	50.3014	Female	3	25.92	12.1	3.8	< 5.0	20.78	80	144	71	No	Yes	Yes	No			Yes	T1D
	56.1836	Female	0	25.43	10.7	5.3	< 5.0	> 4000.0	83	96	60	No	Yes	Yes	No			Yes	T1D
	31.3014	Female	0	34.84	5.8	6.9	< 5.0	44.71	99	129	68	No	Yes	Yes	No			No	T1D

## Sheet: LADA
																					Current Insulin Therapy																									Prior Medication
	Age at diagnosis	Gender	Months after diagnosis insulin started	Latest BMI	HbA1c	Total Cholesterol	GAD	IA2	Waist	BP Systolic	BP Diastolic	GAD positive?	IA2 positive?	Abpositivity	GAD or IA2 positive?	Not on insulin and diagnosed more than 6 months ago	Insulin started more than 6 months after diagnosis?		Family History	C-peptide	Detemir (Levemir) Insulin	Detemir	Glargine (Lantus) Insulin 10ml Vials	Glargine (Lantus) Insulin Cartridges (5s)	Glargine (Lantus) Solostar (pre-filled pen)	Glulisine (Apidra) Solostar prefilled pen	Glargine	Glulisine	Humalog (Insulin Lispro) Prefilled Pen	Humalog (Insulin Lispro) vial	Lispro	Humalog Mix 25 Pre-filled pen	Humalog Mix 50 Pre-filled pen	Insulatard	Mixtard 30/70 Penfill	Mixtard 30/70 Vial	NovoMix 30/70 Penfill	NovoMix FlexPen	Premix	Novopen (Insulin Pen)	Novorapid (cartridges for Novopen)	Novorapid FlexPen	Needles (Novofine) 31G for NovoPen 6mm	Aspart		Exenatide (Bydureon) 2mg once weekly Injection	Exenatide (Byetta) 10mcg Prefilled Pen	Exenatide (Byetta) 5mcg Prefilled Pen	Liraglutide (Victoza)
	50.6521	Male	Not on insulin	34.6	13.5	9.9	10.45	0	97	125	83	Yes	No	GADA	Yes	Yes	No	LADA	No			0					0	0			0								0					0
	42.4493	Male	Not on insulin	27.48	8.4	3.7	15.32	0	94	134	69	Yes	No	GADA	Yes	Yes	No	LADA	No			0					0	0			0								0					0
	64.0438	Male	Not on insulin	25.97	8.1	5.7	17.5	0	89	149	84	Yes	No	GADA	Yes	Yes	No	LADA	No	0.97		0					0	0			0								0					0
	45.3315	Male	209	24.21	7.3	4.5	1055.1	0	96	139	78	Yes	No	GADA	Yes	No	Yes	LADA	No			0					0	0			0				Yes				1					0
	42.1918	Male	Not on insulin	30.37	6.4	6.4	12.53	0.41	80	131	79	Yes	No	GADA	Yes	Yes	No	LADA	No			0					0	0			0								0					0
	30.8301	Male	20	18.99	5.9	3.3	1342.9	1.35	82	106	55	Yes	No	GADA	Yes	No	Yes	LADA	No			0			Yes		1	0			0								0			Yes		1
	44.4493	Female	91	34.08	10.3	4.2	15.88	2.71	110	92	52	Yes	No	GADA	Yes	No	Yes	LADA	Yes			0			Yes	Yes	1	1			0								0					0					Yes
	34.0986	Male	Not on insulin	24.37	6.4	5.3	1179.2	4.8	101	126	71	Yes	No	GADA	Yes	Yes	No	LADA	Yes			0					0	0			0								0					0
	32.0219	Female	211	25.93	8.5	3.8	2000	4.9	94	136	67	Yes	No	GADA	Yes	No	Yes	LADA	Yes			0			Yes		1	0			0								0					0
	41.4603	Female	Not on insulin	23.15	11	5.7	132.5	5.385	77	92	71	Yes	No	GADA	Yes	Yes	No	LADA	Yes			0					0	0			0								0					0
	38.0247	Male	67	33.12	9.1	5.4	121.8	6.095	112	127	72	Yes	No	GADA	Yes	No	Yes	LADA	Yes			0					0	0			0							Yes	1					0
	40.4466	Male	186	34.15	6.9	6	10.9	6.659	121	142	75	Yes	No	GADA	Yes	No	Yes	LADA	Yes			0					0	0			0								0			Yes		1
	36.0795	Female	Not on insulin	39.74	6.3	4.4	28.4	9.79	119	141	73	Yes	No	GADA	Yes	Yes	No	LADA	Yes			0					0	0			0								0					0
	44.0301	Female	62	27.99	10.3	5.5	5.592	10	88	102	58	No	Yes	IA2	Yes	No	Yes	LADA	Yes			0					0	0			0							Yes	1			Yes		1
	36.5562	Male	Not on insulin	31.17	5.3	3.2	41.491	10	109	113	78	Yes	Yes	Both	Yes	Yes	No	LADA	Yes			0					0	0			0								0					0
	37.0247	Female	54	34.34	9.3	6.9	0	10	93	141	81	No	Yes	IA2	Yes	No	Yes	LADA	Yes	1.15		0			Yes		1	0	Yes		1								0					0		Yes
	56.0384	Male	Not on insulin	41.25	8.1	3.5	0	10	117	119	80	No	Yes	IA2	Yes	Yes	No	LADA	No			0					0	0			0								0					0
	44.4493	Male	Not on insulin	23.42	8.7	6.5	1.75	10.12	84	124	71	No	Yes	IA2	Yes	Yes	No	LADA	Yes			0					0	0			0								0					0
	50.8685	Female	Not on insulin	20.81	6.1	3	0	10.2	86	123	70	No	Yes	IA2	Yes	Yes	No	LADA	No	0.51		0					0	0			0								0					0
	46.3671	Female	Not on insulin	33.16	5.4	5.3	0	10.21	96	141	89	No	Yes	IA2	Yes	Yes	No	LADA	Yes			0					0	0			0								0					0
	43.0274	Female	Not on insulin	30.85	7.7	4.7	1.667	10.48	94	111	81	No	Yes	IA2	Yes	Yes	No	LADA	Yes			0					0	0			0								0					0
	53.4548	Female	Not on insulin	31.76	6.1	5	0	10.53	91	140	60	No	Yes	IA2	Yes	Yes	No	LADA	No			0					0	0			0								0					0
	39.7945	Male	Not on insulin	23.91	5.7	3.2	0	10.6	89	116	67	No	Yes	IA2	Yes	Yes	No	LADA	Yes			0					0	0			0								0					0
	42.8082	Female	72	34.17	10	4.3	1.722	10.79	117	122	76	No	Yes	IA2	Yes	No	Yes	LADA	Yes		Yes	1					0	0			0								0					0					Yes
	44.5151	Male	Not on insulin	30.52	10.6	6.6	0	10.81	107	123	59	No	Yes	IA2	Yes	Yes	No	LADA	No			0					0	0			0								0					0
	64.463	Male	Not on insulin	19.15	10.1	4.7	0	10.83	86	144	64	No	Yes	IA2	Yes	Yes	No	LADA	No			0					0	0			0								0					0
	37.9041	Male	Not on insulin	32.45	8.6	6.7	0	10.97	108	131	78	No	Yes	IA2	Yes	Yes	No	LADA	No			0					0	0			0								0					0
	41.4466	Female	169	48.91	6.1	4.5	0	11.12	138	119	69	No	Yes	IA2	Yes	No	Yes	LADA	No			0					0	0			0								0				Yes	0					Yes
	45.0329	Male	Not on insulin	26.56	11.3	5.6	0	12.12	101	134	93	No	Yes	IA2	Yes	Yes	No	LADA	No			0					0	0			0								0					0
	42.5041	Female	Not on insulin	31.52	5.6	5.3	1.772	12.17	98	121	76	No	Yes	IA2	Yes	Yes	No	LADA	Yes			0					0	0			0								0					0
	39.3096	Male	80	26.49	9.9	5	0	12.21	88	115	80	No	Yes	IA2	Yes	No	Yes	LADA	No	1.7	Yes	1					0	0			0								0			Yes		1
	33.0219	Female	257	33.35	7.7	3.1	0	12.66	100	140	58	No	Yes	IA2	Yes	No	Yes	LADA	Yes			0			Yes		1	0	Yes		1								0					0
	32.3507	Female	Not on insulin	35.73	6.6	4.6	0	12.89	101	119	72	No	Yes	IA2	Yes	Yes	No	LADA	Yes			0					0	0			0								0					0
	37.4438	Male	275	34.3	12	5	0	12.95	107	154	90	No	Yes	IA2	Yes	No	Yes	LADA	Yes			0			Yes		1	0			0								0			Yes		1					Yes
	56.0384	Male	Not on insulin	27.01	9	3.6	0	13.33	91	155	68	No	Yes	IA2	Yes	Yes	No	LADA	Yes			0					0	0			0								0					0
	38.1836	Female	Not on insulin	30.04	5.6	5.4	0	13.36	100	123	90	No	Yes	IA2	Yes	Yes	No	LADA	No			0					0	0			0								0					0
	64.3753	Male	Not on insulin	30.84	13.7	3.1	0.458	14.142	102	130	65	No	Yes	IA2	Yes	Yes	No	LADA	Yes			0					0	0			0								0					0
	49.0329	Male	Not on insulin	28.03	9.9	5	0	14.16	98	169	86	No	Yes	IA2	Yes	Yes	No	LADA	No			0					0	0			0								0					0		Yes
	38.0274	Male	127	35.49	12.1	4.2	5.1	14.2	106	132	87	No	Yes	IA2	Yes	No	Yes	LADA	No			0					0	0			0	Yes							1					0
	55.7096	Female	122	40.73	7.6	3.1	0	14.76	120	131	62	No	Yes	IA2	Yes	No	Yes	LADA	No			0					0	0			0							Yes	1					0
	40.8767	Male	Not on insulin	24.48	12.3	6.7	0	14.79	84	140	74	No	Yes	IA2	Yes	Yes	No	LADA	Yes	0.92		0					0	0			0								0					0
	62.8767	Male	Not on insulin	31.96	6.5	4.4	0	14.96	113	130	80	No	Yes	IA2	Yes	Yes	No	LADA	Yes			0					0	0			0								0					0
	40.4466	Female	265	38.48	7.7	3.6	0	15	112	133	76	No	Yes	IA2	Yes	No	Yes	LADA	Yes			0					0	0			0								0				Yes	0				Yes	Yes
	43.0301	Male	Not on insulin	28.31	6	5.8	2.284	15.131	88	153	81	No	Yes	IA2	Yes	Yes	No	LADA	Yes			0					0	0			0								0					0
	48.5534	Female	Not on insulin	30.44	8.5	4.9	0	15.2	90	151	83	No	Yes	IA2	Yes	Yes	No	LADA	Yes	0.78		0					0	0			0								0					0
	30.3616	Male	Not on insulin	31.02	7.8	4.5	0	15.89	100	140	80	No	Yes	IA2	Yes	Yes	No	LADA	No			0					0	0			0								0					0
	46.1973	Male	Not on insulin	24.62	8.3	4.3	0	15.94	95	127	77	No	Yes	IA2	Yes	Yes	No	LADA	Yes			0					0	0			0								0					0
	55.5425	Male	Not on insulin	43.73	8.7	2.7	0	16.17	121	123	69	No	Yes	IA2	Yes	Yes	No	LADA	Yes			0					0	0			0								0					0
	52.3699	Male	Not on insulin	37.09	12.1	3.3	0	16.45	122	144	93	No	Yes	IA2	Yes	Yes	No	LADA	Yes			0					0	0			0								0					0
	52.8685	Female	Not on insulin	29.26	6.4	5.9	1.161	16.573	88	116	71	No	Yes	IA2	Yes	Yes	No	LADA	No			0					0	0			0								0					0
	66.5507	Female	153	25.57	11.1	5.1	0	16.66	96	136	56	No	Yes	IA2	Yes	No	Yes	LADA	Yes			0			Yes		1	0			0								0					0
	64.2849	Male	Not on insulin	25.61	7	5.5	0	16.85	93	97	72	No	Yes	IA2	Yes	Yes	No	LADA	Yes			0					0	0			0								0					0
	52.6219	Male	Not on insulin	22.58	7	5.3	0	16.95	88	142	76	No	Yes	IA2	Yes	Yes	No	LADA	Yes			0					0	0			0								0					0
	56.8767	Female	134	33.54	9.7	3.3	0	17.29	109	131	76	No	Yes	IA2	Yes	No	Yes	LADA	No			0					0	0			0							Yes	1					0					Yes
	38.0274	Female	73	33.69	7.2	4.5	0	17.64	93	126	79	No	Yes	IA2	Yes	No	Yes	LADA	Yes			0					0	0			0								0				Yes	0		Yes			Yes
	43.0274	Female	Not on insulin	44.26	6.5	5	0	18.03	113	133	77	No	Yes	IA2	Yes	Yes	No	LADA	Yes			0					0	0			0								0					0					Yes
	41.0301	Female	Not on insulin	27.41	11.4	7	0	18.16	88	127	80	No	Yes	IA2	Yes	Yes	No	LADA	No			0					0	0			0								0					0
	49.4548	Female	Not on insulin	34.69	7.6	3.1	0	18.35	100	138	67	No	Yes	IA2	Yes	Yes	No	LADA	No			0					0	0			0								0					0
	55.0904	Male	Not on insulin	32.41	7.2	3.9	0	18.43	116	105	75	No	Yes	IA2	Yes	Yes	No	LADA	Yes			0					0	0			0								0					0
	45.0301	Male	Not on insulin	32.21	6.6	6.1	402	18.8	109	144	93	Yes	Yes	Both	Yes	Yes	No	LADA	Yes			0					0	0			0								0					0
	33.4411	Female	258	30.32	7	4.8	0	19.58	110	126	65	No	Yes	IA2	Yes	No	Yes	LADA	No			0			Yes		1	0			0								0					0
	35.863	Male	Not on insulin	27.73	9.4	4.1	0	19.92	103	106	62	No	Yes	IA2	Yes	Yes	No	LADA	Yes			0					0	0			0								0					0
	40.0274	Female	125	35.46	7.5	6.6	4.128	20	104	193	77	No	Yes	IA2	Yes	No	Yes	LADA	Yes			0					0	0			0					Yes			0					0
	66.7836	Male	Not on insulin	28.73	12.1	4.2	0	20.05	114	138	83	No	Yes	IA2	Yes	Yes	No	LADA	No	2.93		0					0	0			0								0					0
	69.4658	Female	Not on insulin	33.54	7.5	4.5	0	20.35	118	112	59	No	Yes	IA2	Yes	Yes	No	LADA	Yes			0					0	0			0								0					0
	43.863	Male	Not on insulin	30.46	11	6.1	1.667	20.726	104	119	67	No	Yes	IA2	Yes	Yes	No	LADA	Yes			0					0	0			0								0					0
	46.537	Female	Not on insulin	31.27	5.8	6	0	20.86	98	113	69	No	Yes	IA2	Yes	Yes	No	LADA	No			0					0	0			0								0					0
	33.2877	Male	Not on insulin	25.04	9.5	5	0	21.06	91	109	77	No	Yes	IA2	Yes	Yes	No	LADA	Yes			0					0	0			0								0					0
	62.4603	Female	Not on insulin	31.74	6.5	4.8	0	21.36	101	161	74	No	Yes	IA2	Yes	Yes	No	LADA	Yes			0					0	0			0								0					0
	39.9397	Female	Not on insulin	39.06	7.4	3.8	0	21.91	128	123	66	No	Yes	IA2	Yes	Yes	No	LADA	Yes			0					0	0			0								0					0					Yes
	48.7808	Female	Not on insulin	33.17	6.2	4.6	0	22	90	134	91	No	Yes	IA2	Yes	Yes	No	LADA	Yes	0.88		0					0	0			0								0					0
	34.1068	Female	Not on insulin	27.35	6.1	5.7	0	22.35	99	119	81	No	Yes	IA2	Yes	Yes	No	LADA	Yes			0					0	0			0								0					0
	64.7945	Male	Not on insulin	25.9	10.2	7	0	23.06	88	175	90	No	Yes	IA2	Yes	Yes	No	LADA	No			0					0	0			0								0					0
	36.6247	Male	Not on insulin	37.96	10.1	5.2	0	23.42	117	142	89	No	Yes	IA2	Yes	Yes	No	LADA	Yes			0					0	0			0								0					0
	42.4795	Male	Not on insulin	30.03	10.5	4.1	0	23.7	102	103	70	No	Yes	IA2	Yes	Yes	No	LADA	No	1.01		0					0	0			0								0					0
	50.4548	Female	Not on insulin	26.94	6.6	3	0	24.1	98	128	58	No	Yes	IA2	Yes	Yes	No	LADA	No			0					0	0			0								0					0
	40.9425	Female	Not on insulin	39.66	6.2	4.4	0	24.17	115	129	76	No	Yes	IA2	Yes	Yes	No	LADA	Yes			0					0	0			0								0					0
	58.3726	Female	Not on insulin	28.96	6.2	3.3	0	24.19	99	136	62	No	Yes	IA2	Yes	Yes	No	LADA	Yes			0					0	0			0								0					0
	44.6137	Male	Not on insulin	30.31	8.5	2.8	0	24.73	98	180	93	No	Yes	IA2	Yes	Yes	No	LADA	Yes			0					0	0			0								0					0
	30.6055	Female	Not on insulin	24.5	9.7	5.3	0	26	89	142	92	No	Yes	IA2	Yes	Yes	No	LADA	No			0					0	0			0								0					0
	34.8603	Male	140	33.06	10.4	3.8	0	26.09	79	102	66	No	Yes	IA2	Yes	No	Yes	LADA	Yes	0.15		0			Yes		1	0			0								0			Yes		1
	46.0301	Female	Not on insulin	43.76	6.7	2.9	0	26.65	122	134	70	No	Yes	IA2	Yes	Yes	No	LADA	Yes			0					0	0			0								0					0
	44.3644	Female	169	34.91	10.1	5	0	26.81	103	113	59	No	Yes	IA2	Yes	No	Yes	LADA	Yes			0					0	0			0							Yes	1					0					Yes
	54.9397	Female	Not on insulin	30.43	6	3.5	0	27.04	98	124	71	No	Yes	IA2	Yes	Yes	No	LADA	Yes			0					0	0			0								0					0
	56.4575	Male	186	28.63	7.3	3.4	0	27.13	112	140	74	No	Yes	IA2	Yes	No	Yes	LADA	No			0					0	0		Yes	1								0					0
	50.9507	Male	71	21.69	9.6	6.1	1.889	27.43	92	130	77	No	Yes	IA2	Yes	No	Yes	LADA	Yes			0				Yes	0	1			0		Yes						1					0
	38.7507	Female	Not on insulin	35.75	6.4	4.4	0	28.13	94	108	55	No	Yes	IA2	Yes	Yes	No	LADA	No			0					0	0			0								0					0
	34.1068	Male	106	29.59	11.6	5.2	0	29.21	99	113	63	No	Yes	IA2	Yes	No	Yes	LADA	Yes			0			Yes		1	0			0								0			Yes		1
	31.5397	Male	85	28.34	13	8.5	2.786	29.719	95	143	89	No	Yes	IA2	Yes	No	Yes	LADA	Yes			0			Yes		1	0			0								0		Yes			1
	40.6137	Female	Not on insulin	30.17	9.2	4.5	0	30.52	101	104	53	No	Yes	IA2	Yes	Yes	No	LADA	Yes			0					0	0			0								0					0
	39.5233	Female	Not on insulin	25.93	6.8	4.1	40.422	34	90	125	73	Yes	Yes	Both	Yes	Yes	No	LADA	Yes			0					0	0			0								0					0
	57.4082	Female	Not on insulin	41.72	6.8	5.3	0	34.06	113	123	70	No	Yes	IA2	Yes	Yes	No	LADA	Yes			0					0	0			0								0					0
	46.074	Female	Not on insulin	45.27	7.1	5.2	0	34.22	124	97	56	No	Yes	IA2	Yes	Yes	No	LADA	Yes			0					0	0			0								0					0
	40.0274	Female	Not on insulin	37.15	10.6	3.9	0	35.48	117	83	60	No	Yes	IA2	Yes	Yes	No	LADA	Yes			0					0	0			0								0					0
	30.074	Female	Not on insulin	32.85	8.8	4.9	0	36.96	99	124	63	No	Yes	IA2	Yes	Yes	No	LADA	Yes			0					0	0			0								0					0
	59.6219	Female	Not on insulin	28.52	7.7	3.8	2000	37.12	90	122	68	Yes	Yes	Both	Yes	Yes	No	LADA	Yes			0					0	0			0								0					0
	59.2301	Male	Not on insulin	27.89	6.2	4.7	0	37.36	96	110	60	No	Yes	IA2	Yes	Yes	No	LADA	Yes			0					0	0			0								0					0
	49.4548	Male	Not on insulin	23.18	7.9	4	0	37.46	94	159	80	No	Yes	IA2	Yes	Yes	No	LADA	No			0					0	0			0								0					0
	57.4493	Male	64	32.67	12.3	3.5	0	37.95	111	123	62	No	Yes	IA2	Yes	No	Yes	LADA	Yes			0			Yes		1	0			0								0					0
	51.5397	Female	Not on insulin	33.26	10.7	3.7	0	38.21	108	126	68	No	Yes	IA2	Yes	Yes	No	LADA	No			0					0	0			0								0					0		Yes
	47.4521	Female	Not on insulin	30.95	7.6	3.2	0	38.21	89	141	75	No	Yes	IA2	Yes	Yes	No	LADA	No			0					0	0			0								0					0
	49.0329	Female	154	25.29	9.3	3.5	7.81	39.74	96	153	69	No	Yes	IA2	Yes	No	Yes	LADA	Yes			0			Yes		1	0			0								0			Yes		1		Yes
	43.4466	Male	147	35.27	12.3	5.2	0	39.82	106	114	60	No	Yes	IA2	Yes	No	Yes	LADA	Yes			0					0	0			0							Yes	1					0		Yes
	52.2877	Female	Not on insulin	29.1	11.7	5.8	0	40.22	80	114	70	No	Yes	IA2	Yes	Yes	No	LADA	No			0					0	0			0								0					0
	52.9534	Male	Not on insulin	27.72	7.3	6.8	0	41.458	107	148	84	No	Yes	IA2	Yes	Yes	No	LADA	Yes			0					0	0			0								0					0
	45.537	Female	88	44.77	10.7	4.1	0	41.57	126	136	70	No	Yes	IA2	Yes	No	Yes	LADA	Yes			0					0	0			0							Yes	1					0		Yes
	38.463	Male	Not on insulin	24.35	7.9	4.8	0	41.59	91	119	64	No	Yes	IA2	Yes	Yes	No	LADA	Yes			0					0	0			0								0					0
	42.011	Male	Not on insulin	22.05	7.2	3.3	0	43.41	86	137	68	No	Yes	IA2	Yes	Yes	No	LADA	Yes			0					0	0			0								0					0
	44.0384	Female	269	33.42	11.1	3.6	0	44.06	110	155	69	No	Yes	IA2	Yes	No	Yes	LADA	Yes			0					0	0			0	Yes							1			Yes		1		Yes			Yes
	49.6192	Female	Not on insulin	24.08	6	3.3	0	44.28	79	138	84	No	Yes	IA2	Yes	Yes	No	LADA	Yes			0					0	0			0								0					0
	32.6356	Male	Not on insulin	36.17	6.7	5.3	0	45.38	111	164	98	No	Yes	IA2	Yes	Yes	No	LADA	Yes			0					0	0			0								0					0
	49.0329	Male	Not on insulin	30.35	6.6	4.2	2.58	45.84	111	141	72	No	Yes	IA2	Yes	Yes	No	LADA	Yes			0					0	0			0								0					0
	36.1863	Female	Not on insulin	32.58	6	3.8	0	48.71	95	105	53	No	Yes	IA2	Yes	Yes	No	LADA	No			0					0	0			0								0					0
	57.4575	Female	34	45.43	11.1	4.7	0	49.26	114	142	64	No	Yes	IA2	Yes	No	Yes	LADA	Yes			0			Yes		1	0			0								0					0		Yes
	43.0301	Male	152	28.71	9.9	5.5	2000	54.404	101	135	76	Yes	Yes	Both	Yes	No	Yes	LADA	No			0			Yes		1	0			0								0			Yes		1					Yes
	30.4384	Male	315	30.85	9.7	2.8	0	55.8	102	138	75	No	Yes	IA2	Yes	No	Yes	LADA	No	0.58		0			Yes		1	0			0		Yes						1			Yes		1
	53.1863	Female	229	26.78	9.2	3.9	0	57.407	85	127	73	No	Yes	IA2	Yes	No	Yes	LADA	No			0			Yes		1	0			0							Yes	1					0
	48.0164	Male	Not on insulin	24.23	9.9	6.1	0	57.47	93	98	59	No	Yes	IA2	Yes	Yes	No	LADA	No			0					0	0			0								0					0
	46.0329	Male	Not on insulin	19.05	7.7	3.7	0	65.1	86	106	64	No	Yes	IA2	Yes	Yes	No	LADA	Yes			0					0	0			0								0					0
	36.0247	Female	Not on insulin	29.32	9.2	8.3	0	66.218	99	119	66	No	Yes	IA2	Yes	Yes	No	LADA	Yes			0					0	0			0								0					0
	48.0329	Female	Not on insulin	29.01	6.9	6.1	0	70.413	111	149	88	No	Yes	IA2	Yes	Yes	No	LADA	No			0					0	0			0								0					0
	64.5205	Female	Not on insulin	26.28	6.6	4.1	0	70.63	97	124	56	No	Yes	IA2	Yes	Yes	No	LADA	Yes			0					0	0			0								0					0
	48.4521	Female	Not on insulin	32.77	7.8	3.6	0	70.78	110	164	74	No	Yes	IA2	Yes	Yes	No	LADA	No			0					0	0			0								0					0
	39.4548	Female	76	40.18	7.2	6.1	9.3	72.15	113	129	76	No	Yes	IA2	Yes	No	Yes	LADA	Yes		Yes	1					0	0	Yes		1								0					0			Yes	Yes
	44.7836	Male	9	22.04	11.9	3.2	0	72.95	100	107	85	No	Yes	IA2	Yes	No	Yes	LADA	Yes			0					0	0			0							Yes	1					0
	52.5014	Female	Not on insulin	29.58	6.7	3.3	0	77.11	98	141	77	No	Yes	IA2	Yes	Yes	No	LADA	Yes			0					0	0			0								0					0
	50.0329	Female	61	42.2	7.1	4.2	0	86.64	101	125	68	No	Yes	IA2	Yes	No	Yes	LADA	No			0					0	0			0								0				Yes	0		Yes			Yes
	50.0356	Female	14	31.31	8.7	3.7	0	87.964	89	161	97	No	Yes	IA2	Yes	No	Yes	LADA	Yes			0			Yes		1	0			0								0					0
	35.1014	Male	Not on insulin	34.42	6.4	6.2	0	89.41	114	124	80	No	Yes	IA2	Yes	Yes	No	LADA	Yes			0					0	0			0								0					0
	45.4493	Male	Not on insulin	30.71	8.3	5.9	0	96.334	104	139	86	No	Yes	IA2	Yes	Yes	No	LADA	Yes			0					0	0			0								0					0
	43.7288	Male	152	23.14	13	4.4	4.13	97.25	64	90	60	No	Yes	IA2	Yes	No	Yes	LADA	Yes			0			Yes		1	0	Yes		1								0					0
	51.2493	Female	Not on insulin	27.41	10.8	3.6	0	98.1	82	111	66	No	Yes	IA2	Yes	Yes	No	LADA	Yes			0					0	0			0								0					0
	33.0219	Female	190	29.76	8.5	4.9	168.792	102.216	82	105	66	Yes	Yes	Both	Yes	No	Yes	LADA	Yes			0			Yes		1	0			0								0			Yes		1
	40.7616	Female	Not on insulin	29.61	6.4	4.1	0	102.55	97	111	72	No	Yes	IA2	Yes	Yes	No	LADA	No			0					0	0			0								0					0
	61.0438	Female	48	27.22	8.9	4	0	104	99	121	84	No	Yes	IA2	Yes	No	Yes	LADA	Yes			0			Yes		1	0			0								0					0
	49.4521	Male	Not on insulin	32.91	9.7	6.9	0	113.04	109	143	78	No	Yes	IA2	Yes	Yes	No	LADA	Yes			0					0	0			0								0					0
	43.5315	Female	51	29.01	6.7	4.6	0	114.53	89	98	60	No	Yes	IA2	Yes	No	Yes	LADA	No			0			Yes	Yes	1	1			0								0					0		Yes			Yes
	66.2	Female	Not on insulin	32.65	6.3	2.9	0	124.53	105	124	60	No	Yes	IA2	Yes	Yes	No	LADA	Yes			0					0	0			0								0					0
	34.0247	Male	102	23.99	10.1	6.2	108.561	128.299	85	96	67	Yes	Yes	Both	Yes	No	Yes	LADA	Yes			0					0	0			0							Yes	1					0
	57.9753	Male	Not on insulin	30.78	7.2	4.7	0	142.89	110	110	81	No	Yes	IA2	Yes	Yes	No	LADA	Yes			0					0	0			0								0					0
	37.0274	Male	Not on insulin	23.19	11.6	5.7	0	144.72	80	101	72	No	Yes	IA2	Yes	Yes	No	LADA	Yes	0.74		0					0	0			0								0					0
	49.1863	Male	8	27.94	7.2	5	0	147.07	80	126	67	No	Yes	IA2	Yes	No	Yes	LADA	No			0					0	0			0								0				Yes	0					Yes
	47.0329	Female	Not on insulin	27.55	6.7	5.1	0	153.72	100	143	72	No	Yes	IA2	Yes	Yes	No	LADA	Yes			0					0	0			0								0					0
	48.0329	Female	Not on insulin	33.33	8.8	3.8	2000	165.849	100	178	63	Yes	Yes	Both	Yes	Yes	No	LADA	Yes	1.08		0					0	0			0								0					0
	41.4466	Female	192	31.04	10.9	4.8	3.73	169.64	108	115	55	No	Yes	IA2	Yes	No	Yes	LADA	Yes			0			Yes		1	0	Yes		1								0					0		Yes
	49.863	Female	Not on insulin	26.49	9.2	6	1035.8	171.83	90	101	55	Yes	Yes	Both	Yes	Yes	No	LADA	No			0					0	0			0								0					0
	53.0356	Male	119	27.14	11.5	6.7	0.99	173.96	92	147	78	No	Yes	IA2	Yes	No	Yes	LADA	Yes		Yes	1					0	0			0								0					0
	51.0822	Female	276	37.49	12.3	3.4	0	182.48	120	123	69	No	Yes	IA2	Yes	No	Yes	LADA	No			0					0	0			0							Yes	1					0		Yes
	64.0438	Female	60	43.3	6.8	3.5	225.9	185.7	105	112	55	Yes	Yes	Both	Yes	No	Yes	LADA	Yes			0			Yes		1	0			0								0			Yes		1
	48.4521	Male	181	25.39	9.6	3.5	0	197.72	99	125	63	No	Yes	IA2	Yes	No	Yes	LADA	No			0					0	0			0							Yes	1					0
	35.0247	Female	Not on insulin	35.26	9.5	6.6	2000	198.95	101	205	74	Yes	Yes	Both	Yes	Yes	No	LADA	Yes			0					0	0			0								0					0
	46.0164	Male	Not on insulin	27.42	6.9	3.6	0	205.14	100	116	71	No	Yes	IA2	Yes	Yes	No	LADA	Yes			0					0	0			0								0					0
	32.0219	Male	46	22.69	11.3	3.7	154.77	213.72	69	108	68	Yes	Yes	Both	Yes	No	Yes	LADA	No			0			Yes	Yes	1	1			0								0					0
	39.6986	Male	49	21.88	12.2	3.2	2000	234.511	80	114	71	Yes	Yes	Both	Yes	No	Yes	LADA	Yes	0.52		0					0	0			0								0			Yes		1
	30.0219	Male	11	29.1	7.7	3.4	2000	299.5	78	109	61	Yes	Yes	Both	Yes	No	Yes	LADA	Yes	0.26		0			Yes		1	0			0								0			Yes		1
	58.3753	Female	153	22.24	9.8	3.8	0	321.49	73	132	60	No	Yes	IA2	Yes	No	Yes	LADA	Yes		Yes	1					0	0			0								0					0
	53.937	Female	53	20.72	8.2	4.4	576	435.2	65	140	78	Yes	Yes	Both	Yes	No	Yes	LADA	Yes			0			Yes	Yes	1	1			0								0					0
	39.0466	Male	65	26.67	13.9	6.2	0	507.5	87	106	74	No	Yes	IA2	Yes	No	Yes	LADA	Yes	0.23		0			Yes		1	0			0								0					0
	32.6027	Female	11	29.84	7.5	5.6	711.42	526.9	89	93	63	Yes	Yes	Both	Yes	No	Yes	LADA	Yes	0.03	Yes	1					0	0			0								0			Yes		1
	34.4	Male	Not on insulin	25.01	10.3	7	2000	536.9	97	120	78	Yes	Yes	Both	Yes	Yes	No	LADA	No	0.66		0					0	0			0								0					0
	48.1479	Female	66	29.47	9.7	5.1	0	1134.55	98	145	84	No	Yes	IA2	Yes	No	Yes	LADA	No			0			Yes	Yes	1	1			0								0					0
	58.7068	Male	Not on insulin	25.06	8	4.2	0	2080	83	103	72	No	Yes	IA2	Yes	Yes	No	LADA	No	0.78		0					0	0			0								0					0
	33.0219	Male	Not on insulin	31.8	7.5	4.8	10.11	0	110	130	80	Yes	No	GADA	Yes	Yes	No	LADA	Yes			0					0	0			0								0					0
	50.0329	Male	Not on insulin	29.19	8.2	5.2	10.152	0	108	158	90	Yes	No	GADA	Yes	Yes	No	LADA	Yes			0					0	0			0								0					0
	61.9562	Male	173	31.96	12.9	4.6	10.167	0	95	95	64	Yes	No	GADA	Yes	No	Yes	LADA	Yes			0					0	0			0							Yes	1					0		Yes
	54.0356	Male	132	40.58	10	3.6	10.28	0	130	157	84	Yes	No	GADA	Yes	No	Yes	LADA	Yes			0			Yes		1	0			0								0					0			Yes	Yes
	45.0301	Female	Not on insulin	30.59	6.8	5.2	10.3	0	102	137	71	Yes	No	GADA	Yes	Yes	No	LADA	Yes			0					0	0			0								0					0
	32.8548	Male	65	28.97	9.8	9.9	10.503	0	104	129	94	Yes	No	GADA	Yes	No	Yes	LADA	No			0			Yes		1	0			0								0			Yes		1					Yes
	41.1753	Female	83	37.63	7.9	5.5	10.809	0	101	128	77	Yes	No	GADA	Yes	No	Yes	LADA	No			0					0	0			0								0				Yes	0		Yes	Yes	Yes
	49.0329	Male	148	29.76	8.7	3.9	10.831	0	87	158	73	Yes	No	GADA	Yes	No	Yes	LADA	Yes	0.77	Yes	1					0	0			0								0			Yes		1
	59.0411	Female	Not on insulin	28.57	8.9	3.6	11	0	87	130	62	Yes	No	GADA	Yes	Yes	No	LADA	Yes			0					0	0			0								0					0
	57.0384	Female	Not on insulin	32.89	5.9	4.1	11.04	0	101	141	73	Yes	No	GADA	Yes	Yes	No	LADA	Yes			0					0	0			0								0					0
	49.4548	Female	Not on insulin	29.09	7.9	4.6	11.076	0	102	121	79	Yes	No	GADA	Yes	Yes	No	LADA	Yes			0					0	0			0								0					0
	39.5315	Female	205	34.01	11.2	3.4	11.12	0	112	124	66	Yes	No	GADA	Yes	No	Yes	LADA	Yes	3.41	Yes	1					0	0			0								0					0
	53.4521	Female	Not on insulin	32.19	7.3	3.6	11.15	0	99	129	71	Yes	No	GADA	Yes	Yes	No	LADA	Yes			0					0	0			0								0					0
	65.9507	Male	Not on insulin	24.22	7	4.7	11.27	0	97	172	81	Yes	No	GADA	Yes	Yes	No	LADA	No			0					0	0			0								0					0
	51.3781	Male	180	26.67	8	6.7	11.34	0	104	143	63	Yes	No	GADA	Yes	No	Yes	LADA	Yes			0			Yes		1	0			0								0			Yes		1
	40.4	Female	Not on insulin	33.33	7.9	3.5	11.62	0	103	114	73	Yes	No	GADA	Yes	Yes	No	LADA	Yes			0					0	0			0								0					0
	35.0466	Male	Not on insulin	30.99	8.8	6.3	11.95	0	103	121	80	Yes	No	GADA	Yes	Yes	No	LADA	Yes			0					0	0			0								0					0
	42.6904	Female	Not on insulin	39.85	6.9	3.9	12.068	0	146	117	53	Yes	No	GADA	Yes	Yes	No	LADA	Yes			0					0	0			0								0					0
	40.0274	Male	279	28.57	10.1	2.6	12.266	0	102	136	66	Yes	No	GADA	Yes	No	Yes	LADA	Yes			0			Yes		1	0			0								0			Yes		1				Yes	Yes
	47.0301	Female	Not on insulin	29.9	9.3	6.5	12.5	0	106	132	67	Yes	No	GADA	Yes	Yes	No	LADA	Yes			0					0	0			0								0					0
	31.3507	Female	35	41.67	10.9	5.1	12.8	0	118	127	79	Yes	No	GADA	Yes	No	Yes	LADA	Yes	0.68		0			Yes		1	0			0								0		Yes			1		Yes			Yes
	50.0356	Female	150	26.46	10.6	6.4	12.889	0	100	126	67	Yes	No	GADA	Yes	No	Yes	LADA	Yes			0			Yes		1	0			0								0					0
	49.5452	Female	Not on insulin	32.04	11.6	6.2	12.9	0	91	139	78	Yes	No	GADA	Yes	Yes	No	LADA	Yes			0					0	0			0								0					0		Yes
	54.0356	Female	137	37.45	7.6	4.9	12.9	0	104	147	76	Yes	No	GADA	Yes	No	Yes	LADA	No		Yes	1					0	0			0		Yes						1					0		Yes			Yes
	49.0329	Male	Not on insulin	28.75	7.5	4.6	13.085	0	112	140	78	Yes	No	GADA	Yes	Yes	No	LADA	Yes			0					0	0			0								0					0
	64.0438	Male	Not on insulin	34.97	9.4	3	13.276	0	106	128	92	Yes	No	GADA	Yes	Yes	No	LADA	Yes			0					0	0			0								0					0
	68.0466	Female	Not on insulin	34.25	6	6.8	13.518	0	106	140	64	Yes	No	GADA	Yes	Yes	No	LADA	Yes			0					0	0			0								0					0
	53.8082	Female	24	45.78	5.9	4	13.63	0	103	108	73	Yes	No	GADA	Yes	No	Yes	LADA	No			0					0	0			0								0				Yes	0					Yes
	39.5918	Female	Not on insulin	37.16	9	5.2	13.91	0	112	141	62	Yes	No	GADA	Yes	Yes	No	LADA	Yes			0					0	0			0								0					0
	60.4548	Female	Not on insulin	27.18	7.3	3.6	14.25	0	88	155	86	Yes	No	GADA	Yes	Yes	No	LADA	No			0					0	0			0								0					0
	53.6384	Male	Not on insulin	30.72	10.7	5.5	14.26	0	107	133	90	Yes	No	GADA	Yes	Yes	No	LADA	Yes	1.83		0					0	0			0								0					0
	48.8329	Female	Not on insulin	44.47	6.1	4.5	14.32	0	104	144	73	Yes	No	GADA	Yes	Yes	No	LADA	Yes			0					0	0			0								0					0
	51.0356	Female	72	30.43	9.5	4.2	14.5	0	97	144	68	Yes	No	GADA	Yes	No	Yes	LADA	Yes			0			Yes		1	0			0								0			Yes		1
	41.0274	Female	Not on insulin	30.18	7.1	5.9	14.68	0	80	92	60	Yes	No	GADA	Yes	Yes	No	LADA	Yes			0					0	0			0								0					0					Yes
	47.0301	Female	14	43.25	5.7	4.4	14.816	0	111	146	74	Yes	No	GADA	Yes	No	Yes	LADA	No			0			Yes		1	0			0								0					0		Yes	Yes	Yes	Yes
	35.4164	Male	Not on insulin	26.08	8	5.4	15.67	0	98	108	62	Yes	No	GADA	Yes	Yes	No	LADA	Yes			0					0	0			0								0					0
	60.9562	Female	97	24.28	15.1	6.8	15.808	0	86	132	79	Yes	No	GADA	Yes	No	Yes	LADA	No			0			Yes		1	0			0								0					0
	49.8027	Male	Not on insulin	24.68	6.2	5.1	15.82	0	86	143	76	Yes	No	GADA	Yes	Yes	No	LADA	Yes			0					0	0			0								0					0
	36.0247	Female	180	28.24	6.2	5.4	15.95	0	97	149	76	Yes	No	GADA	Yes	No	Yes	LADA	No			0			Yes		1	0			0								0					0
	41.4603	Male	102	27.08	10.5	4.5	16	0	92	127	80	Yes	No	GADA	Yes	No	Yes	LADA	Yes			0			Yes		1	0			0								0					0		Yes			Yes
	55.4575	Female	Not on insulin	35	7.5	5.8	16.1	0	100	155	80	Yes	No	GADA	Yes	Yes	No	LADA	Yes			0					0	0			0								0					0
	66.1288	Female	Not on insulin	27.36	7.3	4.7	16.2	0	89	134	67	Yes	No	GADA	Yes	Yes	No	LADA	Yes			0					0	0			0								0					0
	59.4603	Female	138	29.28	8.9	6.6	16.209	0	92	111	56	Yes	No	GADA	Yes	No	Yes	LADA	No			0					0	0			0				Yes				1					0
	44.6055	Female	98	40.42	10.3	4.3	16.24	0	102	127	73	Yes	No	GADA	Yes	No	Yes	LADA	Yes		Yes	1					0	0	Yes		1								0					0		Yes	Yes	Yes	Yes
	51.6192	Female	Not on insulin	22.93	7.2	5	16.3	0	95	105	70	Yes	No	GADA	Yes	Yes	No	LADA	Yes			0					0	0			0								0					0
	34.4959	Female	25	31.31	11.2	4.5	16.4	0	78	90	62	Yes	No	GADA	Yes	No	Yes	LADA	Yes		Yes	1					0	0	Yes		1								0					0
	33.9781	Female	43	21.58	6.8	4.3	17	0	70	110	68	Yes	No	GADA	Yes	No	Yes	LADA	Yes	0.33		0			Yes		1	0			0								0					0
	37.8904	Female	Not on insulin	27.81	5	6.3	17.04	0	82	92	60	Yes	No	GADA	Yes	Yes	No	LADA	No			0					0	0			0								0					0
	57.4575	Male	Not on insulin	21.49	7.3	3.2	17.237	0	98	185	77	Yes	No	GADA	Yes	Yes	No	LADA	Yes			0					0	0			0								0					0
	69.4658	Male	Not on insulin	28.3	6.3	5.6	17.441	0	100	157	77	Yes	No	GADA	Yes	Yes	No	LADA	Yes			0					0	0			0								0					0
	41.0274	Male	74	33.91	12.4	7.3	17.7	0	107	165	99	Yes	No	GADA	Yes	No	Yes	LADA	Yes			0					0	0			0		Yes						1					0		Yes		Yes	Yes
	58.0411	Female	Not on insulin	31.8	13.3	6.4	17.925	0	89	129	73	Yes	No	GADA	Yes	Yes	No	LADA	Yes			0					0	0			0								0					0
	59.4603	Male	82	27.29	6.8	5	18.14	0	92	113	67	Yes	No	GADA	Yes	No	Yes	LADA	Yes			0					0	0			0		Yes						1					0
	33.4712	Male	48	25.91	9.9	5	18.401	0	84	116	59	Yes	No	GADA	Yes	No	Yes	LADA	Yes			0					0	0			0								0		Yes			1
	39.8301	Female	Not on insulin	28.4	6	4.3	18.44	0	87	104	64	Yes	No	GADA	Yes	Yes	No	LADA	Yes			0					0	0			0								0					0
	54.0356	Female	134	18.83	10.4	5.1	18.5	0	77	153	62	Yes	No	GADA	Yes	No	Yes	LADA	Yes			0					0	0			0	Yes							1					0
	30.1151	Male	Not on insulin	29	7	4.9	18.5	0	95	119	66	Yes	No	GADA	Yes	Yes	No	LADA	Yes			0					0	0			0								0					0
	47.6274	Male	70	33.17	8.1	5.3	18.6	0	100	102	68	Yes	No	GADA	Yes	No	Yes	LADA	Yes			0					0	0			0								0				Yes	0					Yes
	39.0274	Male	Not on insulin	48.22	8.3	3.5	19.14	0	147	149	86	Yes	No	GADA	Yes	Yes	No	LADA	No			0					0	0			0								0					0		Yes			Yes
	32.1945	Female	44	27.81	11	5.7	19.7	0	89	109	77	Yes	No	GADA	Yes	No	Yes	LADA	Yes	0.4		0			Yes		1	0	Yes		1								0					0
	65.0466	Female	Not on insulin	38.38	11.5	5.1	19.8	0	131	147	78	Yes	No	GADA	Yes	Yes	No	LADA	No			0					0	0			0								0					0
	34.0219	Female	170	44.3	8.7	4.1	20.049	0	110	145	73	Yes	No	GADA	Yes	No	Yes	LADA	Yes			0			Yes		1	0			0								0			Yes		1				Yes
	62.0411	Male	Not on insulin	23.53	5.2	4.3	20.338	0	90	124	73	Yes	No	GADA	Yes	Yes	No	LADA	Yes			0					0	0			0								0					0
	50.0329	Female	Not on insulin	38.21	7.7	2.9	20.49	0	107	114	67	Yes	No	GADA	Yes	Yes	No	LADA	Yes			0					0	0			0								0					0
	57.0384	Female	Not on insulin	34.33	7	4.3	20.59	0	104	107	61	Yes	No	GADA	Yes	Yes	No	LADA	Yes			0					0	0			0								0					0
	57.0411	Female	Not on insulin	31.64	10	6.6	20.95	0	94	126	74	Yes	No	GADA	Yes	Yes	No	LADA	No			0					0	0			0								0					0
	55.4575	Female	Not on insulin	17.6	8.6	6.7	21.4	0	74	157	73	Yes	No	GADA	Yes	Yes	No	LADA	Yes			0					0	0			0								0					0
	49.5425	Female	Not on insulin	29.33	11.3	5	21.461	0	89	126	71	Yes	No	GADA	Yes	Yes	No	LADA	No			0					0	0			0								0					0
	42.0712	Male	Not on insulin	32.79	9	5.1	21.6	0	101	115	75	Yes	No	GADA	Yes	Yes	No	LADA	Yes			0					0	0			0								0					0
	45.3041	Female	Not on insulin	44.19	9.8	5.9	22	0	109	94	52	Yes	No	GADA	Yes	Yes	No	LADA	No			0					0	0			0								0					0
	39.0274	Female	137	29.47	8.6	4.6	22.208	0	105	147	79	Yes	No	GADA	Yes	No	Yes	LADA	No			0			Yes		1	0			0		Yes						1					0
	37.2055	Female	16	24.09	11.8	7	22.969	0	68	104	65	Yes	No	GADA	Yes	No	Yes	LADA	Yes	0.23		0			Yes		1	0			0								0			Yes		1
	40.6932	Male	Not on insulin	30.51	10.1	4.5	23.27	0	134	117	76	Yes	No	GADA	Yes	Yes	No	LADA	Yes			0					0	0			0								0					0
	40.0274	Female	Not on insulin	32.69	7.3	4.1	23.397	0	105	117	66	Yes	No	GADA	Yes	Yes	No	LADA	Yes			0					0	0			0								0					0
	45.4493	Female	Not on insulin	35.76	7.2	4.2	23.8	0	100	121	77	Yes	No	GADA	Yes	Yes	No	LADA	Yes			0					0	0			0								0					0
	47.4493	Male	183	33.99	11.5	4.5	24.045	0	88	137	91	Yes	No	GADA	Yes	No	Yes	LADA	Yes			0			Yes		1	0			0								0					0					Yes
	44.6164	Female	187	40.93	10.1	5.4	24.07	0	114	122	67	Yes	No	GADA	Yes	No	Yes	LADA	Yes			0	Yes				1	0			0								0		Yes			1
	50.0356	Female	42	44.58	9.5	5.2	24.32	0	139	111	76	Yes	No	GADA	Yes	No	Yes	LADA	Yes			0			Yes		1	0			0								0					0		Yes	Yes	Yes	Yes
	32.5918	Male	15	32.99	8.9	4.3	24.56	0	120	119	84	Yes	No	GADA	Yes	No	Yes	LADA	Yes	3.25		0					0	0			0								0				Yes	0					Yes
	49.7452	Male	Not on insulin	27.96	8.2	5.2	24.9	0	89	124	82	Yes	No	GADA	Yes	Yes	No	LADA	Yes			0					0	0			0								0					0
	36.537	Male	Not on insulin	36.29	11.5	5.2	25.3	0	101	126	74	Yes	No	GADA	Yes	Yes	No	LADA	Yes			0					0	0			0								0					0
	37.5288	Male	107	29.76	7.3	5	25.678	0	112	131	77	Yes	No	GADA	Yes	No	Yes	LADA	No			0			Yes		1	0			0								0			Yes		1					Yes
	32.5945	Female	217	36.01	9.7	5.9	25.81	0	111	124	74	Yes	No	GADA	Yes	No	Yes	LADA	Yes			0					0	0			0								0				Yes	0			Yes	Yes
	53.8411	Male	Not on insulin	25.85	8.3	4.1	25.996	0	101	125	73	Yes	No	GADA	Yes	Yes	No	LADA	Yes			0					0	0			0								0					0
	53.0356	Female	170	49.94	10.7	4.2	27.16	0	136	104	67	Yes	No	GADA	Yes	No	Yes	LADA	No			0			Yes		1	0			0								0					0					Yes
	40.2356	Female	135	22.77	7.5	3.3	27.73	0	82	149	76	Yes	No	GADA	Yes	No	Yes	LADA	Yes	0.7		0			Yes		1	0			0								0					0
	31.7671	Male	16	46.31	10.9	6.4	27.91	0	152	129	66	Yes	No	GADA	Yes	No	Yes	LADA	Yes			0			Yes		1	0			0								0					0					Yes
	58.0384	Male	Not on insulin	36.8	8	5.3	28.03	0	134	165	80	Yes	No	GADA	Yes	Yes	No	LADA	No			0					0	0			0								0					0
	45.1945	Female	Not on insulin	29.38	5.7	9.1	28.38	0	92	110	64	Yes	No	GADA	Yes	Yes	No	LADA	Yes			0					0	0			0								0					0
	51.0356	Female	71	28.76	11.9	5.7	28.471	0	93	138	89	Yes	No	GADA	Yes	No	Yes	LADA	Yes			0			Yes		1	0			0								0					0
	34.9699	Male	Not on insulin	49.78	6.6	4.8	28.57	0	137	93	63	Yes	No	GADA	Yes	Yes	No	LADA	No			0					0	0			0								0					0				Yes
	66.7123	Female	Not on insulin	28.19	7	5.6	28.59	0	97	143	69	Yes	No	GADA	Yes	Yes	No	LADA	Yes			0					0	0			0								0					0
	69.5452	Female	Not on insulin	32.46	4.2	5.1	29.6	0	100	114	56	Yes	No	GADA	Yes	Yes	No	LADA	No			0					0	0			0								0					0
	45.4521	Male	Not on insulin	26.06	6.9	6.4	29.75	0	98	154	94	Yes	No	GADA	Yes	Yes	No	LADA	No			0					0	0			0								0					0
	45.0301	Female	180	31.4	9.9	4.9	30.5	0	100	134	69	Yes	No	GADA	Yes	No	Yes	LADA	Yes			0			Yes		1	0			0								0					0					Yes
	62.3808	Male	Not on insulin	32.91	7.4	4.7	30.64	0	103	146	85	Yes	No	GADA	Yes	Yes	No	LADA	Yes			0					0	0			0								0					0
	44.0301	Male	Not on insulin	36.61	8.9	4.6	30.978	0	111	146	95	Yes	No	GADA	Yes	Yes	No	LADA	Yes			0					0	0			0								0					0
	62.0411	Male	Not on insulin	27.61	6.7	5.3	31.06	0	99	151	89	Yes	No	GADA	Yes	Yes	No	LADA	Yes			0					0	0			0								0					0
	44.6822	Male	Not on insulin	37.28	7.6	5	32.14	0	108	122	75	Yes	No	GADA	Yes	Yes	No	LADA	Yes			0					0	0			0								0					0
	40.5315	Female	Not on insulin	43.43	6.8	3.7	33.32	0	110	147	82	Yes	No	GADA	Yes	Yes	No	LADA	No			0					0	0			0								0					0
	49.0356	Female	Not on insulin	32.75	8	4.8	33.6	0	100	120	74	Yes	No	GADA	Yes	Yes	No	LADA	Yes			0					0	0			0								0					0
	35.4411	Female	250	41.55	10.1	6.3	34.753	0	112	135	60	Yes	No	GADA	Yes	No	Yes	LADA	Yes			0					0	0			0				Yes				1					0
	47.0329	Female	63	40.71	9.5	4.7	35.07	0	127	129	69	Yes	No	GADA	Yes	No	Yes	LADA	Yes			0					0	0			0							Yes	1					0			Yes	Yes	Yes
	34.0219	Female	Not on insulin	32.87	11.9	3.8	36.432	0	94	114	72	Yes	No	GADA	Yes	Yes	No	LADA	Yes			0					0	0			0								0					0
	60.9562	Male	Not on insulin	28.73	11.1	7.2	36.58	0	104	191	93	Yes	No	GADA	Yes	Yes	No	LADA	Yes	1.01		0					0	0			0								0					0
	31.526	Male	Not on insulin	36.33	10.5	6.7	36.63	0	109	122	78	Yes	No	GADA	Yes	Yes	No	LADA	Yes			0					0	0			0								0					0
	37.8356	Female	Not on insulin	40.92	7.2	5.6	37.307	0	123	144	78	Yes	No	GADA	Yes	Yes	No	LADA	No			0					0	0			0								0					0				Yes
	36.0247	Male	95	32.74	11.3	6.5	37.4	0	121	117	69	Yes	No	GADA	Yes	No	Yes	LADA	Yes			0					0	0			0								0				Yes	0				Yes	Yes
	44.0274	Male	135	29.59	11.9	9.2	37.753	0	98	108	66	Yes	No	GADA	Yes	No	Yes	LADA	Yes			0					0	0			0				Yes				1	Yes				1
	60.0411	Male	66	28.09	8.1	4.5	38.95	0	105	143	85	Yes	No	GADA	Yes	No	Yes	LADA	Yes			0					0	0		Yes	1					Yes			0					0
	59.0411	Male	Not on insulin	34.51	9.5	6.6	39.21	0	132	125	78	Yes	No	GADA	Yes	Yes	No	LADA	No			0					0	0			0								0					0
	53.1205	Female	Not on insulin	30.95	5.5	5.1	39.37	0	72	98	61	Yes	No	GADA	Yes	Yes	No	LADA	Yes			0					0	0			0								0					0
	42.1123	Female	Not on insulin	29.28	6.1	6.4	41.05	0	102	116	65	Yes	No	GADA	Yes	Yes	No	LADA	Yes			0					0	0			0								0					0
	57.4575	Female	Not on insulin	30.4	7.7	4.7	41.547	0	97	142	70	Yes	No	GADA	Yes	Yes	No	LADA	Yes			0					0	0			0								0					0
	30.0192	Male	93	34.88	12	6.3	41.92	0	139	128	78	Yes	No	GADA	Yes	No	Yes	LADA	Yes	1.21		0					0	0			0							Yes	1					0					Yes
	32.0219	Male	Not on insulin	32.03	7.3	3.4	42.05	0	108	119	57	Yes	No	GADA	Yes	Yes	No	LADA	No			0					0	0			0								0					0
	31.463	Female	198	27.09	9.2	4.3	42.2	0	91	115	52	Yes	No	GADA	Yes	No	Yes	LADA	Yes			0			Yes		1	0	Yes		1								0					0		Yes
	48.0329	Female	Not on insulin	33.51	7.6	4.6	42.3	0	102	183	86	Yes	No	GADA	Yes	Yes	No	LADA	Yes			0					0	0			0								0					0
	52.0356	Female	Not on insulin	34.06	7.6	4.8	42.323	0	120	139	82	Yes	No	GADA	Yes	Yes	No	LADA	Yes			0					0	0			0								0					0
	41.4466	Female	Not on insulin	29.73	5.7	4.4	42.53	0	95	132	69	Yes	No	GADA	Yes	Yes	No	LADA	Yes			0					0	0			0								0					0
	39.0274	Male	Not on insulin	30.04	9.3	4.9	42.96	0	105	154	85	Yes	No	GADA	Yes	Yes	No	LADA	No			0					0	0			0								0					0
	50.4466	Female	15	46.77	7.2	5.1	43.2	0	136	154	55	Yes	No	GADA	Yes	No	Yes	LADA	Yes			0			Yes		1	0			0								0					0		Yes
	44.1726	Male	Not on insulin	26.84	8	3.9	43.75	0	90	119	79	Yes	No	GADA	Yes	Yes	No	LADA	Yes			0					0	0			0								0					0
	45.4493	Female	116	28.67	10.8	4.5	47.436	0	86	121	80	Yes	No	GADA	Yes	No	Yes	LADA	Yes			0			Yes		1	0			0								0					0
	47.0329	Male	Not on insulin	25.26	7.7	5.1	47.82	0	99	113	74	Yes	No	GADA	Yes	Yes	No	LADA	No			0					0	0			0								0					0
	50.6411	Male	Not on insulin	29.4	12.9	8.7	47.82	0	110	134	84	Yes	No	GADA	Yes	Yes	No	LADA	Yes	0.49		0					0	0			0								0					0
	39.9425	Female	79	35.86	14.9	4.7	48.2	0	112	120	74	Yes	No	GADA	Yes	No	Yes	LADA	Yes		Yes	1					0	0			0								0					0					Yes
	40.4466	Male	60	18.28	9.8	5.4	48.84	0	73	115	72	Yes	No	GADA	Yes	No	Yes	LADA	No			0	Yes				1	0			0								0		Yes			1
	30.9342	Male	160	39.32	11.6	7.3	49.33	0	110	174	90	Yes	No	GADA	Yes	No	Yes	LADA	No			0					0	0			0							Yes	1					0
	50.9507	Female	Not on insulin	32.19	7.4	4.5	49.671	0	102	111	70	Yes	No	GADA	Yes	Yes	No	LADA	Yes			0					0	0			0								0					0
	40.0822	Male	244	25.28	8.6	3.6	50.26	0	101	156	83	Yes	No	GADA	Yes	No	Yes	LADA	No			0					0	0			0							Yes	1					0
	44.0301	Female	111	31.64	10.4	4.5	51.63	0	112	132	72	Yes	No	GADA	Yes	No	Yes	LADA	Yes			0			Yes		1	0			0								0					0
	60.2027	Male	Not on insulin	37.3	12.8	6	51.962	0	106	110	77	Yes	No	GADA	Yes	Yes	No	LADA	Yes			0					0	0			0								0					0
	49.0329	Male	Not on insulin	27.77	7.4	3.7	52.3	0	109	127	77	Yes	No	GADA	Yes	Yes	No	LADA	Yes			0					0	0			0								0					0
	50.4521	Female	183	26.85	8.6	3.4	52.63	0	93	175	71	Yes	No	GADA	Yes	No	Yes	LADA	No			0					0	0			0							Yes	1					0
	40.0274	Male	128	21.78	8.1	5.2	52.653	0	75	104	68	Yes	No	GADA	Yes	No	Yes	LADA	No			0					0	0			0							Yes	1					0
	40.8301	Male	Not on insulin	29.61	7.5	5.9	53.95	0	107	131	80	Yes	No	GADA	Yes	Yes	No	LADA	Yes			0					0	0			0								0					0
	49.9863	Female	Not on insulin	43.42	6.2	5.7	54.5	0	120	110	71	Yes	No	GADA	Yes	Yes	No	LADA	Yes			0					0	0			0								0					0		Yes			Yes
	52.0356	Male	42	37.64	6.4	3.6	55.46	0	122	113	81	Yes	No	GADA	Yes	No	Yes	LADA	Yes			0					0	0			0								0				Yes	0				Yes
	32.0219	Female	65	29.59	9.5	3.4	56.863	0	110	122	63	Yes	No	GADA	Yes	No	Yes	LADA	Yes			0			Yes		1	0			0								0			Yes		1		Yes
	49.5178	Male	Not on insulin	27.08	6.6	5.2	57.79	0	97	117	74	Yes	No	GADA	Yes	Yes	No	LADA	No			0					0	0			0								0					0
	62.7808	Male	13	24.54	8.3	4.8	57.901	0	96	156	63	Yes	No	GADA	Yes	No	Yes	LADA	Yes	0.76		0			Yes		1	0			0								0					0
	44.126	Male	Not on insulin	27.72	9.8	4.3	59.12	0	96	122	82	Yes	No	GADA	Yes	Yes	No	LADA	Yes			0					0	0			0								0					0
	35.726	Male	Not on insulin	22.05	9.6	6.8	59.389	0	90	154	88	Yes	No	GADA	Yes	Yes	No	LADA	Yes			0					0	0			0								0					0
	34.0247	Male	259	25.73	12.2	4.1	61.29	0	94	138	88	Yes	No	GADA	Yes	No	Yes	LADA	Yes	0.41		0			Yes		1	0			0								0					0
	41.0274	Male	Not on insulin	29.02	10.5	5.9	62.13	0	98	110	70	Yes	No	GADA	Yes	Yes	No	LADA	No			0					0	0			0								0					0
	38.0247	Female	155	27.97	8.4	4.8	62.63	0	88	120	68	Yes	No	GADA	Yes	No	Yes	LADA	Yes			0					0	0			0							Yes	1			Yes		1
	49.4521	Female	216	36.09	8.6	4.5	63.82	0	123	147	83	Yes	No	GADA	Yes	No	Yes	LADA	Yes			0					0	0			0							Yes	1					0
	46.0301	Male	162	27.66	8.7	2.4	64.132	0	82	95	44	Yes	No	GADA	Yes	No	Yes	LADA	Yes			0			Yes		1	0			0								0			Yes		1
	46.0301	Female	Not on insulin	31.58	8.6	4.6	64.949	0	88	128	81	Yes	No	GADA	Yes	Yes	No	LADA	Yes			0					0	0			0								0					0
	41.611	Male	Not on insulin	34.96	11.1	6.9	75.34	0	104	136	85	Yes	No	GADA	Yes	Yes	No	LADA	Yes			0					0	0			0								0					0
	40.0274	Female	37	40.19	10.2	4.6	76.41	0	103	165	81	Yes	No	GADA	Yes	No	Yes	LADA	No			0			Yes		1	0	Yes		1								0					0
	31.9671	Female	52	25.05	7.7	4	78.8	0	81	117	78	Yes	No	GADA	Yes	No	Yes	LADA	No			0			Yes		1	0			0								0			Yes		1
	42.0575	Female	Not on insulin	31.3	6.5	2.8	80.07	0	96	125	80	Yes	No	GADA	Yes	Yes	No	LADA	No			0					0	0			0								0					0
	35.5288	Male	Not on insulin	29.4	9.9	6.3	82.08	0	114	102	72	Yes	No	GADA	Yes	Yes	No	LADA	Yes			0					0	0			0								0					0
	30.0219	Female	Not on insulin	29.26	9.1	5.8	83.046	0	90	130	59	Yes	No	GADA	Yes	Yes	No	LADA	Yes			0					0	0			0								0					0
	32.4384	Male	Not on insulin	29.73	5.9	3.6	85	0	93	116	66	Yes	No	GADA	Yes	Yes	No	LADA	Yes			0					0	0			0								0					0
	49.0329	Female	Not on insulin	26.22	6.5	5.9	88.5	0	93	151	76	Yes	No	GADA	Yes	Yes	No	LADA	Yes			0					0	0			0								0					0
	34.1096	Male	66	24.57	9.3	4.2	90.08	0	85	120	82	Yes	No	GADA	Yes	No	Yes	LADA	Yes			0			Yes		1	0			0								0			Yes		1
	47.9479	Male	Not on insulin	32.62	6.9	6.4	91.4	0	100	119	78	Yes	No	GADA	Yes	Yes	No	LADA	Yes	1.06		0					0	0			0								0					0
	54.0356	Male	131	22.79	7.7	5.1	94.47	0	87	143	80	Yes	No	GADA	Yes	No	Yes	LADA	Yes			0	Yes				1	0			0								0					0
	62.8767	Female	Not on insulin	25.07	9.9	8.2	96.08	0	89	145	73	Yes	No	GADA	Yes	Yes	No	LADA	Yes			0					0	0			0								0					0
	53.0356	Female	21	13.95	19.6	7	97.17	0	71	97	58	Yes	No	GADA	Yes	No	Yes	LADA	Yes	0.09		0			Yes		1	0			0								0					0
	54.7945	Male	Not on insulin	27.89	6.8	6.2	97.297	0	103	125	72	Yes	No	GADA	Yes	Yes	No	LADA	Yes			0					0	0			0								0					0
	33.7096	Male	64	26.46	9.3	6	99.09	0	74	108	65	Yes	No	GADA	Yes	No	Yes	LADA	No			0			Yes	Yes	1	1			0								0					0
	51.4521	Female	Not on insulin	32.25	7	3.2	101.12	0	104	144	70	Yes	No	GADA	Yes	Yes	No	LADA	No			0					0	0			0								0					0
	53.0384	Male	60	32.13	9.5	3.3	101.81	0	90	97	50	Yes	No	GADA	Yes	No	Yes	LADA	Yes			0			Yes		1	0	Yes		1								0			Yes		1
	31.0192	Male	64	27.72	10.2	5	102.7	0	92	127	79	Yes	No	GADA	Yes	No	Yes	LADA	Yes			0			Yes		1	0			0								0			Yes		1
	44.2822	Male	23	23.88	8.9	4.3	104.6	0	103	119	81	Yes	No	GADA	Yes	No	Yes	LADA	Yes			0		Yes			1	0			0								0					0
	35.0219	Female	161	35.06	8.2	5.9	106.531	0	108	129	76	Yes	No	GADA	Yes	No	Yes	LADA	Yes			0					0	0			0			Yes					0					0
	30.0219	Female	139	35.99	11.4	3.9	112	0	108	100	56	Yes	No	GADA	Yes	No	Yes	LADA	Yes			0					0	0			0								0				Yes	0			Yes	Yes	Yes
	44.4493	Female	Not on insulin	33.56	6.6	4.5	118.32	0	107	144	81	Yes	No	GADA	Yes	Yes	No	LADA	Yes			0					0	0			0								0					0
	51.5397	Female	156	28.89	10.5	4.1	119.73	0	91	145	82	Yes	No	GADA	Yes	No	Yes	LADA	No			0					0	0	Yes		1							Yes	1					0
	65.0438	Male	Not on insulin	33.68	11	3.5	128.758	0	95	133	80	Yes	No	GADA	Yes	Yes	No	LADA	Yes			0					0	0			0								0					0
	37.0247	Female	75	36.27	10.9	5.6	135.76	0	90	112	70	Yes	No	GADA	Yes	No	Yes	LADA	Yes			0			Yes		1	0			0								0			Yes		1		Yes		Yes	Yes
	58.0411	Male	93	31.23	7.6	3.8	139.376	0	112	132	55	Yes	No	GADA	Yes	No	Yes	LADA	Yes			0					0	0			0							Yes	1					0
	54.4575	Male	57	33.67	9	7	141.515	0	106	117	76	Yes	No	GADA	Yes	No	Yes	LADA	Yes			0					0	0			0		Yes						1					0
	32.6877	Male	163	26.33	10.1	4.7	155.5	0	103	112	64	Yes	No	GADA	Yes	No	Yes	LADA	Yes	0.58		0			Yes		1	0			0								0					0			Yes	Yes
	31.6082	Male	Not on insulin	24.67	7	3.1	160.4	0	87	111	78	Yes	No	GADA	Yes	Yes	No	LADA	Yes			0					0	0			0								0					0
	54.4575	Male	194	40.57	10.7	4.1	183.46	0	124	98	60	Yes	No	GADA	Yes	No	Yes	LADA	No	0.39		0					0	0			0					Yes			0					0
	35.0247	Male	222	24.96	11	5.8	204	0	92	106	68	Yes	No	GADA	Yes	No	Yes	LADA	Yes			0					0	0			0	Yes							1					0
	33.6192	Male	Not on insulin	27.18	8.6	5.9	213.87	0	91	117	86	Yes	No	GADA	Yes	Yes	No	LADA	Yes			0					0	0			0								0					0
	50.4521	Male	245	22.04	8	5.1	314.12	0	85	148	70	Yes	No	GADA	Yes	No	Yes	LADA	Yes			0					0	0			0					Yes			0					0
	41.3671	Male	84	30.86	5.7	6.1	360	0	101	147	84	Yes	No	GADA	Yes	No	Yes	LADA	Yes			0					0	0			0								0				Yes	0				Yes	Yes
	38.2301	Female	97	34.4	6	4.4	417.4	0	89	130	62	Yes	No	GADA	Yes	No	Yes	LADA	Yes			0					0	0			0			Yes					0			Yes		1					Yes
	60.4603	Female	Not on insulin	34.68	9.9	5.1	421.2	0	112	187	68	Yes	No	GADA	Yes	Yes	No	LADA	Yes			0					0	0			0								0					0
	30.6274	Female	43	18.55	6.8	4.9	431.198	0	83	100	70	Yes	No	GADA	Yes	No	Yes	LADA	No		Yes	1				Yes	0	1			0								0					0
	54.0384	Male	196	18.44	9.5	6	453.471	0	68	104	63	Yes	No	GADA	Yes	No	Yes	LADA	No			0					0	0			0						Yes		1					0
	45.0329	Female	Not on insulin	34.19	9.5	5.2	456.505	0	93	115	72	Yes	No	GADA	Yes	Yes	No	LADA	Yes			0					0	0			0								0					0
	39.5671	Male	254	29.51	11.1	4.5	466.3	0	92	121	78	Yes	No	GADA	Yes	No	Yes	LADA	Yes			0	Yes				1	0			0								0		Yes			1
	33.0219	Female	74	22.02	8.8	5.2	487.068	0	80	100	48	Yes	No	GADA	Yes	No	Yes	LADA	Yes			0			Yes	Yes	1	1			0								0			Yes		1
	44.2822	Male	215	20.76	7.4	6.1	496.498	0	77	153	70	Yes	No	GADA	Yes	No	Yes	LADA	Yes			0					0	0			0	Yes							1					0
	40.7726	Female	192	29.3	7.6	3.6	507.26	0	104	158	61	Yes	No	GADA	Yes	No	Yes	LADA	Yes			0					0	0			0		Yes						1					0		Yes			Yes
	42.9233	Male	Not on insulin	33.86	8.6	4.6	521	0	103	117	73	Yes	No	GADA	Yes	Yes	No	LADA	Yes	1.44		0					0	0			0								0					0
	47.4521	Female	192	26.81	11.3	5.3	574.4	0	100	127	59	Yes	No	GADA	Yes	No	Yes	LADA	Yes			0					0	0			0		Yes					Yes	1					0		Yes
	32.6904	Female	144	37.35	7.8	4.9	600.19	0	104	103	69	Yes	No	GADA	Yes	No	Yes	LADA	Yes			0			Yes		1	0			0								0					0		Yes
	37.0247	Female	Not on insulin	35.45	6.8	4.6	647.687	0	109	140	75	Yes	No	GADA	Yes	Yes	No	LADA	No			0					0	0			0								0					0
	37.0274	Male	53	32.53	12.3	6.1	660.42	0	96	120	70	Yes	No	GADA	Yes	No	Yes	LADA	Yes			0					0	0			0							Yes	1					0
	42.2137	Male	307	23.03	10.5	4	668.77	0	91	140	74	Yes	No	GADA	Yes	No	Yes	LADA	No			0			Yes		1	0			0								0			Yes		1
	39.0247	Male	302	26.57	11.4	5.3	674.4	0	100	162	75	Yes	No	GADA	Yes	No	Yes	LADA	Yes			0			Yes		1	0			0								0			Yes		1
	48.9041	Male	Not on insulin	25.43	8.8	4.7	677.2	0	90	119	85	Yes	No	GADA	Yes	Yes	No	LADA	Yes			0					0	0			0								0					0
	38.2247	Female	Not on insulin	32.02	6.1	4.8	828.598	0	92	119	70	Yes	No	GADA	Yes	Yes	No	LADA	Yes			0					0	0			0								0					0
	34.0247	Female	128	32.15	8.4	4.7	883.2	0	104	122	82	Yes	No	GADA	Yes	No	Yes	LADA	No			0		Yes			1	0			0								0					0
	32.7836	Male	211	32.97	7.6	4.1	937	0	102	113	75	Yes	No	GADA	Yes	No	Yes	LADA	Yes			0			Yes		1	0	Yes		1								0					0
	57.0411	Female	51	35.6	9.3	3.6	941.025	0	99	118	54	Yes	No	GADA	Yes	No	Yes	LADA	No			0			Yes		1	0			0								0					0
	38.4438	Male	102	25.82	8.4	3.7	1089	0	86	134	78	Yes	No	GADA	Yes	No	Yes	LADA	No			0			Yes		1	0			0								0					0
	48.1836	Male	Not on insulin	19.21	8.7	4.6	1188	0	90	120	71	Yes	No	GADA	Yes	Yes	No	LADA	Yes	1.61		0					0	0			0								0					0
	35.1836	Female	18	25.64	10.2	5.6	1278.76	0	91	105	69	Yes	No	GADA	Yes	No	Yes	LADA	Yes	1.33		0			Yes		1	0			0								0					0					Yes
	32.5233	Male	37	23.88	4.8	5.6	1332.6	0	87	117	63	Yes	No	GADA	Yes	No	Yes	LADA	No			0			Yes		1	0	Yes		1								0					0
	33.0438	Male	19	24.31	10.4	4.5	1484	0	101	136	74	Yes	No	GADA	Yes	No	Yes	LADA	No			0					0	0			0							Yes	1					0
	39.0247	Female	Not on insulin	33.41	6.9	5.6	1521.6	0	98	110	67	Yes	No	GADA	Yes	Yes	No	LADA	Yes			0					0	0			0								0					0
	37.9397	Male	355	38.55	9.3	4.2	1743.3	0	122	113	52	Yes	No	GADA	Yes	No	Yes	LADA	Yes	0.34		0			Yes		1	0			0								0			Yes		1
	35.4438	Female	183	35.11	10.1	3.5	1806.68	0	97	106	62	Yes	No	GADA	Yes	No	Yes	LADA	Yes			0	Yes				1	0			0								0			Yes		1
	49.4521	Female	94	27.54	9.4	7.4	1876.12	0	98	192	81	Yes	No	GADA	Yes	No	Yes	LADA	Yes			0			Yes		1	0			0								0		Yes			1
	31.526	Male	74	27.07	9.3	5.9	2000	0	102	117	69	Yes	No	GADA	Yes	No	Yes	LADA	Yes	0.84		0			Yes		1	0			0								0					0		Yes
	50.0356	Female	Not on insulin	35.02	10.9	3.9	2000	0	110	167	83	Yes	No	GADA	Yes	Yes	No	LADA	Yes			0					0	0			0								0					0		Yes
	30.0219	Male	12	26.1	6.7	4	2283.6	0	80	100	62	Yes	No	GADA	Yes	No	Yes	LADA	Yes	0.91		0			Yes	Yes	1	1			0								0					0
	33.8055	Female	16	30.8	10.7	4.9	2422.4	0	80	90	59	Yes	No	GADA	Yes	No	Yes	LADA	Yes	0.82		0			Yes		1	0	Yes		1								0					0
	35.4411	Male	110	21.33	13.2	5	2438.63	0	78	103	69	Yes	No	GADA	Yes	No	Yes	LADA	Yes			0			Yes		1	0			0								0			Yes		1
	52.5315	Female	Not on insulin	38.37	10	5.7	3105.04	0	113	144	80	Yes	No	GADA	Yes	Yes	No	LADA	No			0					0	0			0								0					0
	43.7753	Male	14	28.72	9.8	3.5	3264.37	0	115	124	85	Yes	No	GADA	Yes	No	Yes	LADA	Yes	0.77		0					0	0			0							Yes	1					0
	32.5726	Male	92	23.96	4.6	2.7	2000	0	97	112	82	Yes	No	GADA	Yes	No	Yes	LADA	Yes			0			Yes		1	0			0								0					0
	52.0356	Male	97	25.12	10.2	3.4	2000	0	102	118	58	Yes	No	GADA	Yes	No	Yes	LADA	Yes	0.15		0			Yes		1	0			0								0			Yes		1
	39.0274	Female	15	28.22	6.3	4.6	2000	0	85	111	66	Yes	No	GADA	Yes	No	Yes	LADA	Yes	0.37		0					0	0			0							Yes	1					0		Yes
	57.5315	Male	127	26.67	13.3	3.4	2000	0	98	108	58	Yes	No	GADA	Yes	No	Yes	LADA	No		Yes	1					0	0			0								0					0
	44.5288	Female	97	37.93	12.2	4.9	2000	0	115	112	63	Yes	No	GADA	Yes	No	Yes	LADA	Yes			0			Yes		1	0			0								0					0		Yes
	31.0192	Male	490	31.1	13.1	4.2	2000	0	114	133	56	Yes	No	GADA	Yes	No	Yes	LADA	No			0					0	0			0				Yes				1	Yes				1
	31.9534	Male	88	26.94	7.9	3.3	2000	0	93	150	88	Yes	No	GADA	Yes	No	Yes	LADA	Yes			0			Yes		1	0			0								0					0
	54.6219	Female	72	37.85	10	3.9	2000	0	108	134	78	Yes	No	GADA	Yes	No	Yes	LADA	No			0			Yes		1	0			0								0			Yes		1				Yes
	51.0356	Female	Not on insulin	21.64	6.2	3.8	2000	0	85	102	67	Yes	No	GADA	Yes	Yes	No	LADA	Yes			0					0	0			0								0					0
	47.937	Female	173	31.04	12.5	4.5	2000	0	96	128	80	Yes	No	GADA	Yes	No	Yes	LADA	Yes			0			Yes		1	0	Yes		1								0					0
	52.0356	Male	Not on insulin	27.61	8.7	4.3	2000	0	102	90	57	Yes	No	GADA	Yes	Yes	No	LADA	No			0					0	0			0								0					0
	39.0274	Female	150	32.94	10.6	4.4	2000	0	108	141	84	Yes	No	GADA	Yes	No	Yes	LADA	Yes			0					0	0			0							Yes	1					0			Yes	Yes
	35.874	Female	96	29.02	10.9	5.6	2000	0	84	111	65	Yes	No	GADA	Yes	No	Yes	LADA	Yes			0			Yes		1	0			0								0					0					Yes
	36.926	Female	27	53.14	7.7	3.6	2000	0	123	123	87	Yes	No	GADA	Yes	No	Yes	LADA	Yes		Yes	1					0	0			0								0			Yes		1					Yes
	32.0219	Male	67	37.08	9.4	3.7	2000	0	125	144	78	Yes	No	GADA	Yes	No	Yes	LADA	Yes			0			Yes		1	0	Yes		1								0					0		Yes	Yes	Yes	Yes
	52.0356	Female	20	41.57	6.3	5.5	2000	0	90	90	60	Yes	No	GADA	Yes	No	Yes	LADA	Yes			0			Yes		1	0			0								0					0			Yes	Yes	Yes
	35.2466	Male	8	21.17	13.2	7	2000	0	70	131	80	Yes	No	GADA	Yes	No	Yes	LADA	Yes			0			Yes	Yes	1	1			0								0					0
	46.0329	Female	111	28.98	12.5	5.4	2000	0	112	127	65	Yes	No	GADA	Yes	No	Yes	LADA	No			0			Yes		1	0			0								0					0			Yes	Yes	Yes
	56.0384	Female	108	33.46	9.9	5.3	2000	0	110	134	86	Yes	No	GADA	Yes	No	Yes	LADA	Yes			0	Yes				1	0			0								0					0
	38.0274	Female	50	28.39	7.5	4.6	2000	0	100	106	77	Yes	No	GADA	Yes	No	Yes	LADA	Yes			0					0	0			0								0				Yes	0		Yes	Yes	Yes	Yes
	30.4384	Female	183	31.33	8.3	5.7	2000	0	105	111	58	Yes	No	GADA	Yes	No	Yes	LADA	Yes	0.14		0			Yes		1	0	Yes		1								0		Yes			1
	32.3205	Male	Not on insulin	26.45	7.4	5.7	2000	0	119	150	96	Yes	No	GADA	Yes	Yes	No	LADA	Yes			0					0	0			0								0					0
	42.7781	Male	18	29.9	9.4	6.5	2000	0	110	137	90	Yes	No	GADA	Yes	No	Yes	LADA	Yes			0					0	0			0		Yes						1					0					Yes
	44.5342	Female	89	36	10.1	5.5	2000	0	118	135	74	Yes	No	GADA	Yes	No	Yes	LADA	No			0			Yes	Yes	1	1			0								0					0		Yes			Yes
	32.7699	Male	10	22.32	11	5.3	2000	0	80	116	69	Yes	No	GADA	Yes	No	Yes	LADA	No	0.22		0			Yes		1	0			0								0			Yes		1
	40.274	Female	12	40.46	9.6	6	2000	0	107	187	83	Yes	No	GADA	Yes	No	Yes	LADA	Yes			0					0	0			0								0				Yes	0		Yes			Yes
	38.0055	Female	Not on insulin	24.19	8.6	4.8	2000	0	86	105	64	Yes	No	GADA	Yes	Yes	No	LADA	No			0					0	0			0								0					0
	30.7589	Female	Not on insulin	21.47	5	5.1	2000	0	68	112	70	Yes	No	GADA	Yes	Yes	No	LADA	Yes	0.49		0					0	0			0								0					0
	36.0247	Female	Not on insulin	32.12	6.3	5.1	2000	0	92	109	70	Yes	No	GADA	Yes	Yes	No	LADA	Yes			0					0	0			0								0					0
	36.0247	Male	134	28.32	10.8	3.2	2000	0	90	96	64	Yes	No	GADA	Yes	No	Yes	LADA	Yes			0			Yes		1	0			0								0					0		Yes
	45.3425	Male	Not on insulin	21.51	10.3	5.1	2000	0	84	176	106	Yes	No	GADA	Yes	Yes	No	LADA	Yes			0					0	0			0								0					0
	50.0356	Female	Not on insulin	30.55	7.2	2.7	2000	0	94	134	79	Yes	No	GADA	Yes	Yes	No	LADA	Yes			0					0	0			0								0					0
	43.0301	Male	48	33.8	8.7	5.4	2000	0	109	136	86	Yes	No	GADA	Yes	No	Yes	LADA	Yes	0.85		0			Yes		1	0			0								0					0
	45.3616	Male	126	30.77	12.8	4.4	2000	0	110	119	78	Yes	No	GADA	Yes	No	Yes	LADA	Yes	0.43		0			Yes		1	0			0								0			Yes		1					Yes
	34.4438	Female	126	28.62	12.5	6.9	11.9	0	94	131	83	Yes	No	GADA	Yes	No	Yes	LADA	No			0	Yes				1	0			0								0		Yes			1
	35.4438	Male	157	22.92	9.2	6.5	349	0	101	145	71	Yes	No	GADA	Yes	No	Yes	LADA	Yes			0					0	0			0					Yes			0					0
	52.4548	Female	54	18.04	8.3	4.6	2000	0	67	119	56	Yes	No	GADA	Yes	No	Yes	LADA	Yes			0			Yes		1	0			0								0			Yes		1
	59.0411	Male	28	31.51	9.9	4.9	2114.12	0	102	126	81	Yes	No	GADA	Yes	No	Yes	LADA	No			0			Yes		1	0			0								0			Yes		1
	40.1014	Female	94	22.01	6.8	5.5	2000	0	79	109	72	Yes	No	GADA	Yes	No	Yes	LADA	Yes			0					0	0			0							Yes	1			Yes		1
	42.4493	Male	18	23.89	10.3	5.1	714.2	0	85	103	63	Yes	No	GADA	Yes	No	Yes	LADA	Yes			0			Yes	Yes	1	1			0								0					0
	48.8822	Male	Not on insulin	35.31	6.1	4.4	83.5	0	114	118	82	Yes	No	GADA	Yes	Yes	No	LADA	Yes			0					0	0			0								0					0
	39.0274	Male	Not on insulin	24.96	8.5	7.3	0	10.1	87	117	89	No	Yes	IA2	Yes	Yes	No	LADA	No			0					0	0			0								0					0
	38.8192	Male	Not on insulin	21.86	10.7	3.6	0	4000	94	117	74	No	Yes	IA2	Yes	Yes	No	LADA	Yes			0					0	0			0								0					0
	31.3644	Female	7	24.93	6.1	4.5	2000	4000	76	120	82	Yes	Yes	Both	Yes	No	Yes	LADA	No			0			Yes		1	0			0								0			Yes		1
	34.1562	Male	12	25.6	11.7	4.3	2000	0	87	113	75	Yes	No	GADA
	40.6082	Male	Not on insulin	32.91	10.6	4.3	31.89	0	91	116	70	Yes	No	GADA
	49.0329	Male	Not on insulin	29.71	7.5	4.8	14.58	0	98	117	64	Yes	No	GADA
	44.0301	Female	307	32.68	9.7	4.1	71.385	0	109	196	78	Yes	No	GADA
	32.7425	Male	Not on insulin	22.83	8.4	5.1	155.2	0	77	96	68	Yes	No	GADA
	52.9562	Female	95	23.12	8.2	5.1	150.22	0	92	109	69	Yes	No	GADA
	31.5068	Female	Not on insulin	36.35	8.4	5.2	101.26	0		117	64	Yes	No	GADA
	51.2164	Male	25	33.31	12.7	3.8	2000	0	88	108	73	Yes	No	GADA
	58.1233	Female	Not on insulin	32.59	7	6	0	18.29		121	73	No	Yes	IA2
[truncated: 21 more columns]
